# Supplementary material for: Nitrogen Deprivation Drives Red Motile Cell Formation in Haematococcus pluvialis: Physiological and Transcriptomic Insights
Source: Metabolites. 2025 Jun 10;15(6):388. doi: 10.3390/metabo15060388 (PMC12195371; doi:10.3390/metabo15060388)
Supplement: Supplementary file 1 [file metabolites-15-00388-s001.zip]

Archive with 2 entries (2 files):
- supplementary tables.xlsx
- supplementary figures.pdf
