# Supplementary material for: Nitrogen Deprivation Drives Red Motile Cell Formation in Haematococcus pluvialis: Physiological and Transcriptomic Insights
Source: Metabolites. 2025 Jun 10;15(6):388. doi: 10.3390/metabo15060388 (PMC12195371; doi:10.3390/metabo15060388)
Supplement: Supplementary file 1 [file metabolites-15-00388-s001.zip › supplementary tables.xlsx]

## Sheet: TableS1
Table S1. The primer sequence for DEG validation by quantitative real-time PCR
Gene ID	Forward primer	Reverse primer
(HaLaN_00093) GMPP	TGGGCGTGAAGATCGTGTG	AGAAGGGCTTGCCAGTGC
(HaLaN_08567) NR	CTACTGGACAGGCGTGAGGC	TCTTCACCCTTGGGTAGCTCG
(HaLaN_11393) BKT	AGTGCAGCTGGTCCAAGGAG	ACCTTCCGACACAAAGGGCA
(HaLaN_02837)crtH	AGGTCAAGGGCTACACCTTTG	ACTGAAGCTTCTCCCCCACAG
(HaLaN_04188) FAB2	ACACTGCCATCCAAGGCGAC	CAGCGGTCCATGCCTTGG
(HaLaN_13268) FASN	GAAGTCGTGAGCCACCAGCATC	GCATTCAGCCTAGTGACGCATC
18S rRNA	CCGTCGTAGTCTCAACCAT	CCTTCCGTCAATTCCTTTA

## Sheet: Table S2
Table S2. Fatty acids information and standard curves for quantitative calculations
Retention Time (min)	Fatty acid	Abbreviation	Quantitative Ions (m/z)	Qualitative Ions (m/z)	Standard Curve2 (μg/mg)	R^2
10.84	Myristic acid	C14:0	74	87, 143, 242	Y = (8401.0428*X-1012.6358)*2/DW	0.9994
12.11	Pentadecanoic acid	C15:0	74	87, 143, 256	Y = (8211.9877*X-1233.2182)*2/DW	0.9995
13.76	Palmitic acid	C16:0	74	87, 143, 270	Y = (7718.6812*X+3120.7415)*2/DW	0.9989
14.1	Palmitoleic acid	C16:1(isomer 1)	55	69, 97, 152	Y = (1858.2017*X-398.1254)*2/DW	0.9994
14.21	Trans-Palmitoleic acid	C16:1(isomer 2)	55	69, 97, 236	Y = (1858.2017*X-398.1254)*2/DW	0.9994
14.96	Hexadecadienoic acid	C16:2	67	81, 95, 266	Y = (2519.2096*X-1183.7678)*2/DW	0.9992
15.57	4,7,10-Hexadecatrienoic acid	C16:3(isomer 1)	79	67, 91, 147	Y = (1854.5449*X-1036.0634)*2/DW	0.9993
16.45	7,10,13-Hexadecatrienoic acid	C16:3(isomer 2)	79	67, 91, 147	Y = (1855.6961*X-1275.6691)*2/DW	0.9992
17.33	Hexadecatetraenoic acid	C16:4	79	67, 91, 108	Y = (2323.7188*X-1572.5750)*2/DW	0.9985
18.69	Stearic acid	C18:0	74	87, 143, 298	Y = (7395.2184*X+1961.0695)*2/DW	0.9989
19.42	Oleic acid	C18:1(isomer 1)	55	69, 97, 264	Y = (1824.1779*X+17.5979)*2/DW	0.9987
19.66	Trans-Oleic acid	C18:1(isomer 2)	55	69, 97, 264	Y = (1824.1779*X+17.5979)*2/DW	0.9987
21.29	Linoleic acid	C18:2	67	81, 95, 294	Y = (2403.4879*X-3190.0830)*2/DW	0.9991
22.51	γ-Linolenic acid	C18:3(isomer 1)	79	67, 93	Y = (2342.8322*X-2101.6552)*2/DW	0.9985
24.02	Linolenic acid	C18:3(isomer 2)	79	67, 93	Y = (2980.1414*X-2528.9675)*2/DW	0.9993
25.07	Octadecatetraenoic acid	C18:4	79	67, 93	Y = (2980.1414*X-2528.9675)*2/DW	0.9993
6.56	Arachidic acid	C20:0	74	87, 143, 326	Y = (6578.8421*X+2198.4534)*2/DW	0.9992
29.96	Dihomo-gamma-linolenic acid	C20:3	79	67, 93, 320	Y = (2174.0270*X-1170.1697)*2/DW	0.9994
30.78	Arachidonic acid	C20:4	79	91, 67	Y = (2284.6597*X-1308.0776)*2/DW	0.9992
33.2	Eicosapentaenoic acid	C20:5	79	91, 67	Y = (2487.6554*X-3129.5416)*2/DW	0.9983
41.58	Tetracosanoic acid	C24:0	74	87, 382	Y = (5033.6446*X)*2/DW	0.9956
1. FAME: Fatty acid methyl ester;
2. In the standard curve equation, “Y” represents the content of fatty acids, “X” represents the peak area, and “DW” represents the dry weight of the corresponding sample

## Sheet: Table S3
Table S3. Impact of nitrogen-deprivation on ubiquitin-proteasome degradation pathway
Gene name	Gene ID	log2(ND_1d/NR_1d)	log2(ND_5d/NR_5d)	Kegg Orthology
Ubiquitin (UB)	HaLaN_12508	0.154201	1.17467	K08770//ubiquitin C+ko04120//Ubiquitin mediated proteolysis
	HaLaN_12607	-1.02441	-3.82962	K08770//ubiquitin C+ko04120//Ubiquitin mediated proteolysis;K08770//ubiquitin C+ko04120//Ubiquitin mediated proteolysis
	HaLaN_21411	-0.331574	-1.26005	K08770//ubiquitin C+ko04120//Ubiquitin mediated proteolysis
HECT type E3	HaLaN_27385	0.371898	-2.61864	K10587//ubiquitin-protein ligase E3 A [EC:2.3.2.26]+ko04120//Ubiquitin mediated proteolysis
	HaLaN_05676	0.186645	-2.18838	K10614//E3 ubiquitin-protein ligase HERC3 [EC:2.3.2.26]+ko04120//Ubiquitin mediated proteolysis
	HaLaN_08488	0.418294	-1.12962	K10614//E3 ubiquitin-protein ligase HERC3 [EC:2.3.2.26]+ko04120//Ubiquitin mediated proteolysis
	HaLaN_09662	0.709343	-1.91131	K10614//E3 ubiquitin-protein ligase HERC3 [EC:2.3.2.26]+ko04120//Ubiquitin mediated proteolysis;K10615//E3 ubiquitin-protein ligase HERC4 [EC:2.3.2.26]+ko04120//Ubiquitin mediated proteolysis
	HaLaN_21957	-0.070963	-1.14723	K10614//E3 ubiquitin-protein ligase HERC3 [EC:2.3.2.26]+ko04120//Ubiquitin mediated proteolysis
	HaLaN_09662	0.709343	-1.91131	K10614//E3 ubiquitin-protein ligase HERC3 [EC:2.3.2.26]+ko04120//Ubiquitin mediated proteolysis;K10615//E3 ubiquitin-protein ligase HERC4 [EC:2.3.2.26]+ko04120//Ubiquitin mediated proteolysis
U-box type E3	HaLaN_30891	0.541026	1.63152	K10599//pre-mRNA-processing factor 19 [EC:2.3.2.27]+ko03040//Spliceosome+ko04120//Ubiquitin mediated proteolysis;K13111//WD40 repeat-containing protein SMU1
single RING-finger type E3	HaLaN_23660	0.529922	1.37997	K13985//N-acyl-phosphatidylethanolamine-hydrolysing phospholipase D [EC:3.1.4.54];K10143//E3 ubiquitin-protein ligase RFWD2 [EC:2.3.2.27]+ko04712//Circadian rhythm - plant+ko04120//Ubiquitin mediated proteolysis;K13985//N-acyl-phosphatidylethanolamine-hydrolysing phospholipase D [EC:3.1.4.54];K10143//E3 ubiquitin-protein ligase RFWD2 [EC:2.3.2.27]+ko04712//Circadian rhythm - plant+ko04120//Ubiqui…
	HaLaN_02544	-0.185943	1.22424	K10601//E3 ubiquitin-protein ligase synoviolin [EC:2.3.2.27]+ko04141//Protein processing in endoplasmic reticulum+ko04120//Ubiquitin mediated proteolysis;K06236//collagen, type I, alpha;K10601//E3 ubiquitin-protein ligase synoviolin [EC:2.3.2.27]+ko04141//Protein processing in endoplasmic reticulum+ko04120//Ubiquitin mediated proteolysis;K11594//ATP-dependent RNA helicase DDX3X [EC:3.6.4.13]
	HaLaN_02862	0.95251	1.27755	K01051//pectinesterase [EC:3.1.1.11]+ko00040//Pentose and glucuronate interconversions+ko01100//Metabolic pathways;K00430//peroxidase [EC:1.11.1.7]+ko01100//Metabolic pathways+ko01110//Biosynthesis of secondary metabolites+ko00940//Phenylpropanoid biosynthesis;K10601//E3 ubiquitin-protein ligase synoviolin [EC:2.3.2.27]+ko04141//Protein processing in endoplasmic reticulum+ko04120//Ubiquitin media…
	HaLaN_05035	0.432321	2.06947	K10601//E3 ubiquitin-protein ligase synoviolin [EC:2.3.2.27]+ko04141//Protein processing in endoplasmic reticulum+ko04120//Ubiquitin mediated proteolysis;K00430//peroxidase [EC:1.11.1.7]+ko01100//Metabolic pathways+ko01110//Biosynthesis of secondary metabolites+ko00940//Phenylpropanoid biosynthesis;K02184//formin 2;K22020//mucin-19
	HaLaN_23660	0.529922	1.37997	K13985//N-acyl-phosphatidylethanolamine-hydrolysing phospholipase D [EC:3.1.4.54];K10143//E3 ubiquitin-protein ligase RFWD2 [EC:2.3.2.27]+ko04712//Circadian rhythm - plant+ko04120//Ubiquitin mediated proteolysis;K13985//N-acyl-phosphatidylethanolamine-hydrolysing phospholipase D [EC:3.1.4.54];K10143//E3 ubiquitin-protein ligase RFWD2 [EC:2.3.2.27]+ko04712//Circadian rhythm - plant+ko04120//Ubiqui…
multi subunit RING-finger type E3	HaLaN_09060	0.299275	1.16363	K03094//S-phase kinase-associated protein 1+ko04141//Protein processing in endoplasmic reticulum+ko04120//Ubiquitin mediated proteolysis
	HaLaN_23660	0.529922	1.37997	K13985//N-acyl-phosphatidylethanolamine-hydrolysing phospholipase D [EC:3.1.4.54];K10143//E3 ubiquitin-protein ligase RFWD2 [EC:2.3.2.27]+ko04712//Circadian rhythm - plant+ko04120//Ubiquitin mediated proteolysis;K13985//N-acyl-phosphatidylethanolamine-hydrolysing phospholipase D [EC:3.1.4.54];K10143//E3 ubiquitin-protein ligase RFWD2 [EC:2.3.2.27]+ko04712//Circadian rhythm - plant+ko04120//Ubiqui…
	HaLaN_09060	0.299275	1.16363	K03094//S-phase kinase-associated protein 1+ko04141//Protein processing in endoplasmic reticulum+ko04120//Ubiquitin mediated proteolysis
	HaLaN_04338	-0.264704	1.01048	K03349//anaphase-promoting complex subunit 2+ko04120//Ubiquitin mediated proteolysis
	HaLaN_01062	0.985848	1.84307	K14829//pre-rRNA-processing protein IPI3;K03364//cell division cycle 20-like protein 1, cofactor of APC complex+ko04120//Ubiquitin mediated proteolysis;K14963//COMPASS component SWD3;K18643//katanin p80 WD40 repeat-containing subunit B1
	HaLaN_24273	1.56039	-0.760556	K03363//cell division cycle 20, cofactor of APC complex ko04120//Ubiquitin mediated proteolysis

## Sheet: Table S4
Table S4. Impact of nitrogen-deprivation on ROS scavenging genes in H. pluvialis
Gene Name	Gene ID	log2(ND_1d/NR_1d)	log2(ND_5d/NR_5d)	Kegg Orthology
superoxide dismutase(SOD)	HaLaN_02621	-1.02187	-6.7517	K04564//superoxide dismutase, Fe-Mn family [EC:1.15.1.1]+ko04146//Peroxisome;K04564//superoxide dismutase, Fe-Mn family [EC:1.15.1.1]+ko04146//Peroxisome
	HaLaN_08493	0.584702	-1.63664	K04564//superoxide dismutase, Fe-Mn family [EC:1.15.1.1]+ko04146//Peroxisome
	HaLaN_20530	-0.640805	-5.44742	K04564//superoxide dismutase, Fe-Mn family [EC:1.15.1.1]+ko04146//Peroxisome;K04564//superoxide dismutase, Fe-Mn family [EC:1.15.1.1]+ko04146//Peroxisome
	HaLaN_24808	-0.0328984	-6.67679	K04564//superoxide dismutase, Fe-Mn family [EC:1.15.1.1]+ko04146//Peroxisome
	PB.7141	-1.77619	-5.08308	K04564//superoxide dismutase, Fe-Mn family [EC:1.15.1.1]+ko04146//Peroxisome
glutathione peroxidase(GPX)	HaLaN_11636	0.139844	1.1404	K00432//glutathione peroxidase [EC:1.11.1.9]+ko00590//Arachidonic acid metabolism+ko01100//Metabolic pathways+ko00480//Glutathione metabolism
glutathione reductase(GR)	HaLaN_03941	2.07701	-0.437729	K00383//glutathione reductase (NADPH) [EC:1.8.1.7]+ko01100//Metabolic pathways+ko00480//Glutathione metabolism;K00383//glutathione reductase (NADPH) [EC:1.8.1.7]+ko01100//Metabolic pathways+ko00480//Glutathione metabolism
	HaLaN_09098	1.25446	-1.23529	K00383//glutathione reductase (NADPH) [EC:1.8.1.7]+ko01100//Metabolic pathways+ko00480//Glutathione metabolism
	HaLaN_09099	0.268007	-3.50801	K00383//glutathione reductase (NADPH) [EC:1.8.1.7]+ko01100//Metabolic pathways+ko00480//Glutathione metabolism
	HaLaN_16592	1.7292	-0.879647	K00383//glutathione reductase (NADPH) [EC:1.8.1.7]+ko01100//Metabolic pathways+ko00480//Glutathione metabolism
peroxiredoxin(PRXR)	HaLaN_00226	-0.389662	1.15156	K11187//peroxiredoxin 5, atypical 2-Cys peroxiredoxin [EC:1.11.1.15]+ko04146//Peroxisome;K03386//peroxiredoxin (alkyl hydroperoxide reductase subunit C) [EC:1.11.1.15]
	HaLaN_00546	-1.19296	-0.670364	K11187//peroxiredoxin 5, atypical 2-Cys peroxiredoxin [EC:1.11.1.15]+ko04146//Peroxisome;K03386//peroxiredoxin (alkyl hydroperoxide reductase subunit C) [EC:1.11.1.15];K11187//peroxiredoxin 5, atypical 2-Cys peroxiredoxin [EC:1.11.1.15]+ko04146//Peroxisome;K03386//peroxiredoxin (alkyl hydroperoxide reductase subunit C) [EC:1.11.1.15];K11187//peroxiredoxin 5, atypical 2-Cys peroxiredoxin [EC:1.11.…
	HaLaN_01255	-0.540176	-0.64161	K03386//peroxiredoxin (alkyl hydroperoxide reductase subunit C) [EC:1.11.1.15];K11187//peroxiredoxin 5, atypical 2-Cys peroxiredoxin [EC:1.11.1.15]+ko04146//Peroxisome
	HaLaN_01549	-1.30541	-1.88451	K11187//peroxiredoxin 5, atypical 2-Cys peroxiredoxin [EC:1.11.1.15]+ko04146//Peroxisome
	HaLaN_12990	-1.33218	-3.32888	K11187//peroxiredoxin 5, atypical 2-Cys peroxiredoxin [EC:1.11.1.15]+ko04146//Peroxisome;K03386//peroxiredoxin (alkyl hydroperoxide reductase subunit C) [EC:1.11.1.15]
ferritin	HaLaN_29994	1.74713	-2.36334	K00522//ferritin heavy chain [EC:1.16.3.2]
	PB.10859	1.48433	-2.16829	K00522//ferritin heavy chain [EC:1.16.3.2];K00522//ferritin heavy chain [EC:1.16.3.2]
thioredoxin reductase (TrxR)	HaLaN_04547	0.3685	1.40605	K01534//Cd2+/Zn2+-exporting ATPase [EC:3.6.3.3 3.6.3.5];K22366//thioredoxin reductase-like selenoprotein T;K14692//solute carrier family 30 (zinc transporter), member 5/7
	HaLaN_31525	-0.0159435	1.25365	K22366//thioredoxin reductase-like selenoprotein T;K01534//Cd2+/Zn2+-exporting ATPase [EC:3.6.3.3 3.6.3.5]
thioredoxin (TRX)	HaLaN_03657	-1.54404	-0.412103	K03671//thioredoxin 1;K03671//thioredoxin 1;K03671//thioredoxin 1
	HaLaN_04547	0.3685	1.40605	K01534//Cd2+/Zn2+-exporting ATPase [EC:3.6.3.3 3.6.3.5];K22366//thioredoxin reductase-like selenoprotein T;K14692//solute carrier family 30 (zinc transporter), member 5/7
	HaLaN_08259	2.94973	2.01029	K15631//molybdenum cofactor sulfurtransferase [EC:2.8.1.9]+ko01100//Metabolic pathways+ko00790//Folate biosynthesis;K03671//thioredoxin 1;K15631//molybdenum cofactor sulfurtransferase [EC:2.8.1.9]+ko01100//Metabolic pathways+ko00790//Folate biosynthesis;K03671//thioredoxin 1;K15631//molybdenum cofactor sulfurtransferase [EC:2.8.1.9]+ko01100//Metabolic pathways+ko00790//Folate biosynthesis
	HaLaN_15087	-1.00566	-0.204735	K03671//thioredoxin 1;K03671//thioredoxin 1
	HaLaN_15768	0.288295	-0.48905	K03671//thioredoxin 1
	HaLaN_15776	0.473396	1.93021	K03671//thioredoxin 1;K09560//suppressor of tumorigenicity protein 13
	HaLaN_18111	-1.2602	-0.459001	K03671//thioredoxin 1;K03671//thioredoxin 1;K03671//thioredoxin 1
	HaLaN_22033	0.571353	2.09846	K03671//thioredoxin 1;K09560//suppressor of tumorigenicity protein 13
	HaLaN_22597	-1.12175	-0.555154	K03671//thioredoxin 1;K03671//thioredoxin 1
	HaLaN_31525	-0.0159435	1.25365	K22366//thioredoxin reductase-like selenoprotein T;K01534//Cd2+/Zn2+-exporting ATPase [EC:3.6.3.3 3.6.3.5]
	PB.2893	-1.0408	0.272451	K03671//thioredoxin 1
	PB.4272	-0.000976744	1.36209	K03671//thioredoxin 1

## Sheet: Table S5
Table S5. The information and expression difference of astaxanthin and fatty acid fatty acid and glycerolipid biosynthesis pathway
	Gene ID	log2(ND_1d/NR_1d)	log2(ND_5d/NR_5d)	Kegg Orthology
prolycopene isomerase (CRTISO)	HaLaN_02837	-0.986739	1.45971	K09835//prolycopene isomerase [EC:5.2.1.13]+ko00906//Carotenoid biosynthesis+ko01100//Metabolic pathways+ko01110//Biosynthesis of secondary metabolites;K09835//prolycopene isomerase [EC:5.2.1.13]+ko00906//Carotenoid biosynthesis+ko01100//Metabolic pathways+ko01110//Biosynthesis of secondary metabolites
	HaLaN_02839	-0.798083	3.37245	K09835//prolycopene isomerase [EC:5.2.1.13]+ko00906//Carotenoid biosynthesis+ko01100//Metabolic pathways+ko01110//Biosynthesis of secondary metabolites
	HaLaN_05249	-0.770994	1.38271	K09835//prolycopene isomerase [EC:5.2.1.13]+ko00906//Carotenoid biosynthesis+ko01100//Metabolic pathways+ko01110//Biosynthesis of secondary metabolites;K09835//prolycopene isomerase [EC:5.2.1.13]+ko00906//Carotenoid biosynthesis+ko01100//Metabolic pathways+ko01110//Biosynthesis of secondary metabolites
lycopene beta-cyclase (LCY)	HaLaN_05151	1.00843	0.508789	K06443//lycopene beta-cyclase [EC:5.5.1.19]+ko00906//Carotenoid biosynthesis+ko01100//Metabolic pathways+ko01110//Biosynthesis of secondary metabolites
beta-carotene ketolase(BKT)	HaLaN_01764	1.14669	1.00895	K15746//beta-carotene 3-hydroxylase [EC:1.14.15.24]+ko00906//Carotenoid biosynthesis+ko01100//Metabolic pathways+ko01110//Biosynthesis of secondary metabolites
	HaLaN_13011	3.20223	1.67267	K15746//beta-carotene 3-hydroxylase [EC:1.14.15.24]+ko00906//Carotenoid biosynthesis+ko01100//Metabolic pathways+ko01110//Biosynthesis of secondary metabolites;K15746//beta-carotene 3-hydroxylase [EC:1.14.15.24]+ko00906//Carotenoid biosynthesis+ko01100//Metabolic pathways+ko01110//Biosynthesis of secondary metabolites;K15746//beta-carotene 3-hydroxylase [EC:1.14.15.24]+ko00906//Carotenoid biosynt…
beta-carotene 3-hydroxylase (BHY)	HaLaN_01764	1.65669	0.895107	K15746//beta-carotene 3-hydroxylase [EC:1.14.15.24]+ko00906//Carotenoid biosynthesis+ko01100//Metabolic pathways+ko01110//Biosynthesis of secondary metabolites
	HaLaN_13011	2.02235	0.632667	K15746//beta-carotene 3-hydroxylase [EC:1.14.15.24]+ko00906//Carotenoid biosynthesis+ko01100//Metabolic pathways+ko01110//Biosynthesis of secondary metabolites;K15746//beta-carotene 3-hydroxylase [EC:1.14.15.24]+ko00906//Carotenoid biosynthesis+ko01100//Metabolic pathways+ko01110//Biosynthesis of secondary metabolites;K15746//beta-carotene 3-hydroxylase [EC:1.14.15.24]+ko00906//Carotenoid biosynt…
	HaLaN_12765	0.199534	-1.36517	K15747//beta-ring hydroxylase [EC:1.14.-.-]+ko00906//Carotenoid biosynthesis+ko01100//Metabolic pathways+ko01110//Biosynthesis of secondary metabolites;K15747//beta-ring hydroxylase [EC:1.14.-.-]+ko00906//Carotenoid biosynthesis+ko01100//Metabolic pathways+ko01110//Biosynthesis of secondary metabolites;K15747//beta-ring hydroxylase [EC:1.14.-.-]+ko00906//Carotenoid biosynthesis+ko01100//Metabolic…
	HaLaN_12766	-0.173869	-3.30344	K15639//PHYB activation tagged suppressor 1 [EC:1.14.-.-]+ko00905//Brassinosteroid biosynthesis+ko01110//Biosynthesis of secondary metabolites;K20660//cytochrome P450 family 709;K07427//docosahexaenoic acid omega-hydroxylase [EC:1.14.14.79];K09837//carotenoid epsilon hydroxylase [EC:1.14.14.158]+ko00906//Carotenoid biosynthesis+ko01100//Metabolic pathways+ko01110//Biosynthesis of secondary metabo…
	PB.5136	0.102151	-1.51005	K15747//beta-ring hydroxylase [EC:1.14.-.-]+ko00906//Carotenoid biosynthesis+ko01100//Metabolic pathways+ko01110//Biosynthesis of secondary metabolites
zeaxanthin epoxidase(ABA1)	HaLaN_08700	0.205734	-2.27767	K09838//zeaxanthin epoxidase [EC:1.14.15.21]+ko00906//Carotenoid biosynthesis+ko01100//Metabolic pathways+ko01110//Biosynthesis of secondary metabolites
	HaLaN_15067	0.121426	-2.60745	K09838//zeaxanthin epoxidase [EC:1.14.15.21]+ko00906//Carotenoid biosynthesis+ko01100//Metabolic pathways+ko01110//Biosynthesis of secondary metabolites;K09838//zeaxanthin epoxidase [EC:1.14.15.21]+ko00906//Carotenoid biosynthesis+ko01100//Metabolic pathways+ko01110//Biosynthesis of secondary metabolites
fatty acid synthase(FASN)	HaLaN_13268	-0.612935	-6.17102	K15001//cytochrome P450 family 4 [EC:1.14.-.-];K20771//carlactone C-19 oxidase [EC:1.14.-.-];K00665//fatty acid synthase, animal type [EC:2.3.1.85]+ko01100//Metabolic pathways+ko00061//Fatty acid biosynthesis+ko01212//Fatty acid metabolism;K08857//NIMA (never in mitosis gene a)-related kinase 1/4/5 [EC:2.7.11.1]
	HaLaN_13270	-0.222284	-5.33746	K00665//fatty acid synthase, animal type [EC:2.3.1.85]+ko01100//Metabolic pathways+ko00061//Fatty acid biosynthesis+ko01212//Fatty acid metabolism;K15001//cytochrome P450 family 4 [EC:1.14.-.-];K20771//carlactone C-19 oxidase [EC:1.14.-.-]
	HaLaN_13776	-0.690994	-5.45922	K15001//cytochrome P450 family 4 [EC:1.14.-.-];K00665//fatty acid synthase, animal type [EC:2.3.1.85]+ko01100//Metabolic pathways+ko00061//Fatty acid biosynthesis+ko01212//Fatty acid metabolism
	HaLaN_15340	0.562961	-4.6821	K00665//fatty acid synthase, animal type [EC:2.3.1.85]+ko01100//Metabolic pathways+ko00061//Fatty acid biosynthesis+ko01212//Fatty acid metabolism
3-oxoacyl-[acyl-carrier protein] reductase(FabG)	HaLaN_04765	-0.320347	-1.08842	K00059//3-oxoacyl-[acyl-carrier protein] reductase [EC:1.1.1.100]+ko01240//Biosynthesis of cofactors+ko01100//Metabolic pathways+ko01110//Biosynthesis of secondary metabolites+ko00061//Fatty acid biosynthesis+ko01212//Fatty acid metabolism+ko00780//Biotin metabolism;K00059//3-oxoacyl-[acyl-carrier protein] reductase [EC:1.1.1.100]+ko01240//Biosynthesis of cofactors+ko01100//Metabolic pathways+ko0…
acyl carrier protein s-malonyltransferase(FabD)	HaLaN_05721	-0.591691	-3.20682	K00645//[acyl-carrier-protein] S-malonyltransferase [EC:2.3.1.39]+ko01100//Metabolic pathways+ko01110//Biosynthesis of secondary metabolites+ko00061//Fatty acid biosynthesis+ko01212//Fatty acid metabolism;K00645//[acyl-carrier-protein] S-malonyltransferase [EC:2.3.1.39]+ko01100//Metabolic pathways+ko01110//Biosynthesis of secondary metabolites+ko00061//Fatty acid biosynthesis+ko01212//Fatty acid …
	HaLaN_08563	-0.0466156	-3.69439	K00645//[acyl-carrier-protein] S-malonyltransferase [EC:2.3.1.39]+ko01100//Metabolic pathways+ko01110//Biosynthesis of secondary metabolites+ko00061//Fatty acid biosynthesis+ko01212//Fatty acid metabolism
	HaLaN_08564	-0.491766	-3.79583	K00645//[acyl-carrier-protein] S-malonyltransferase [EC:2.3.1.39]+ko01100//Metabolic pathways+ko01110//Biosynthesis of secondary metabolites+ko00061//Fatty acid biosynthesis+ko01212//Fatty acid metabolism
3-ketoacyl-coA synthase(KCS)	HaLaN_06691	-0.508225	-5.79065	K15397//3-ketoacyl-CoA synthase [EC:2.3.1.199]+ko04626//Plant-pathogen interaction+ko01100//Metabolic pathways+ko01110//Biosynthesis of secondary metabolites+ko00062//Fatty acid elongation
	HaLaN_11477	-0.409408	-6.1589	K15397//3-ketoacyl-CoA synthase [EC:2.3.1.199]+ko04626//Plant-pathogen interaction+ko01100//Metabolic pathways+ko01110//Biosynthesis of secondary metabolites+ko00062//Fatty acid elongation;K15397//3-ketoacyl-CoA synthase [EC:2.3.1.199]+ko04626//Plant-pathogen interaction+ko01100//Metabolic pathways+ko01110//Biosynthesis of secondary metabolites+ko00062//Fatty acid elongation;K15397//3-ketoacyl-Co…
	HaLaN_13811	0.155647	-3.86662	K15397//3-ketoacyl-CoA synthase [EC:2.3.1.199]+ko04626//Plant-pathogen interaction+ko01100//Metabolic pathways+ko01110//Biosynthesis of secondary metabolites+ko00062//Fatty acid elongation
	HaLaN_21595	-0.144455	-5.93221	K15397//3-ketoacyl-CoA synthase [EC:2.3.1.199]+ko04626//Plant-pathogen interaction+ko01100//Metabolic pathways+ko01110//Biosynthesis of secondary metabolites+ko00062//Fatty acid elongation;K15397//3-ketoacyl-CoA synthase [EC:2.3.1.199]+ko04626//Plant-pathogen interaction+ko01100//Metabolic pathways+ko01110//Biosynthesis of secondary metabolites+ko00062//Fatty acid elongation
	HaLaN_24119	-0.200707	-6.27534	K15397//3-ketoacyl-CoA synthase [EC:2.3.1.199]+ko04626//Plant-pathogen interaction+ko01100//Metabolic pathways+ko01110//Biosynthesis of secondary metabolites+ko00062//Fatty acid elongation
	PB.11545	-0.541119	-6.35066	K15397//3-ketoacyl-CoA synthase [EC:2.3.1.199]+ko04626//Plant-pathogen interaction+ko01100//Metabolic pathways+ko01110//Biosynthesis of secondary metabolites+ko00062//Fatty acid elongation;K00430//peroxidase [EC:1.11.1.7]+ko01100//Metabolic pathways+ko01110//Biosynthesis of secondary metabolites+ko00940//Phenylpropanoid biosynthesis
	HaLaN_11482	1.15048	-4.41986	K15397//3-ketoacyl-CoA synthase [EC:2.3.1.199]+ko04626//Plant-pathogen interaction+ko01100//Metabolic pathways+ko01110//Biosynthesis of secondary metabolites+ko00062//Fatty acid elongation
	HaLaN_11483	1.48836	-5.40218	K15397//3-ketoacyl-CoA synthase [EC:2.3.1.199]+ko04626//Plant-pathogen interaction+ko01100//Metabolic pathways+ko01110//Biosynthesis of secondary metabolites+ko00062//Fatty acid elongation
very long chain (3R)-3-hydroxyacyl-coA dehydratase(PAS)	HaLaN_17152	-0.0807064	-1.66756	K10703//very-long-chain (3R)-3-hydroxyacyl-CoA dehydratase [EC:4.2.1.134]+ko01100//Metabolic pathways+ko01110//Biosynthesis of secondary metabolites+ko00062//Fatty acid elongation+ko01212//Fatty acid metabolism+ko01040//Biosynthesis of unsaturated fatty acids;K10703//very-long-chain (3R)-3-hydroxyacyl-CoA dehydratase [EC:4.2.1.134]+ko01100//Metabolic pathways+ko01110//Biosynthesis of secondary me…
very long-chain enoyl-coA reductase(TER)	PB.2372	-0.231058	-1.22485	K10258//very-long-chain enoyl-CoA reductase [EC:1.3.1.93]+ko01100//Metabolic pathways+ko01110//Biosynthesis of secondary metabolites+ko00062//Fatty acid elongation+ko01212//Fatty acid metabolism+ko01040//Biosynthesis of unsaturated fatty acids
	PB.8692	-0.418327	-1.26398	K10258//very-long-chain enoyl-CoA reductase [EC:1.3.1.93]+ko01100//Metabolic pathways+ko01110//Biosynthesis of secondary metabolites+ko00062//Fatty acid elongation+ko01212//Fatty acid metabolism+ko01040//Biosynthesis of unsaturated fatty acids
acyl-[acyl-carrier protein] desaturase(Fab2)	HaLaN_04188	0.525793	1.59388	K03921//acyl-[acyl-carrier-protein] desaturase [EC:1.14.19.2 1.14.19.11 1.14.19.26]+ko01100//Metabolic pathways+ko00061//Fatty acid biosynthesis+ko01212//Fatty acid metabolism+ko01040//Biosynthesis of unsaturated fatty acids;K03921//acyl-[acyl-carrier-protein] desaturase [EC:1.14.19.2 1.14.19.11 1.14.19.26]+ko01100//Metabolic pathways+ko00061//Fatty acid biosynthesis+ko01212//Fatty acid metabolis…
	HaLaN_26262	-0.0599538	1.25974	K03921//acyl-[acyl-carrier-protein] desaturase [EC:1.14.19.2 1.14.19.11 1.14.19.26]+ko01100//Metabolic pathways+ko00061//Fatty acid biosynthesis+ko01212//Fatty acid metabolism+ko01040//Biosynthesis of unsaturated fatty acids;K03921//acyl-[acyl-carrier-protein] desaturase [EC:1.14.19.2 1.14.19.11 1.14.19.26]+ko01100//Metabolic pathways+ko00061//Fatty acid biosynthesis+ko01212//Fatty acid metabolis…
	HaLaN_33034	-0.118846	1.28637	K03921//acyl-[acyl-carrier-protein] desaturase [EC:1.14.19.2 1.14.19.11 1.14.19.26]+ko01100//Metabolic pathways+ko00061//Fatty acid biosynthesis+ko01212//Fatty acid metabolism+ko01040//Biosynthesis of unsaturated fatty acids
Δ6-fatty acid desaturase(FaD2)	HaLaN_15432	1.24283	1.12762	K10256//omega-6 fatty acid desaturase / acyl-lipid omega-6 desaturase (Delta-12 desaturase) [EC:1.14.19.6 1.14.19.22]+ko01100//Metabolic pathways+ko01212//Fatty acid metabolism+ko01040//Biosynthesis of unsaturated fatty acids;K10256//omega-6 fatty acid desaturase / acyl-lipid omega-6 desaturase (Delta-12 desaturase) [EC:1.14.19.6 1.14.19.22]+ko01100//Metabolic pathways+ko01212//Fatty acid metabol…
	HaLaN_17202	1.14295	1.28066	K10256//omega-6 fatty acid desaturase / acyl-lipid omega-6 desaturase (Delta-12 desaturase) [EC:1.14.19.6 1.14.19.22]+ko01100//Metabolic pathways+ko01212//Fatty acid metabolism+ko01040//Biosynthesis of unsaturated fatty acids
monoglyceride lipase(MGLL)	HaLaN_30207	0.750209	1.8705	K01054//acylglycerol lipase [EC:3.1.1.23]+ko01100//Metabolic pathways+ko00561//Glycerolipid metabolism
	HaLaN_31098	0.780261	1.57999	K01054//acylglycerol lipase [EC:3.1.1.23]+ko01100//Metabolic pathways+ko00561//Glycerolipid metabolism
	HaLaN_05294	0.321577	-3.70604	K01054//acylglycerol lipase [EC:3.1.1.23]+ko01100//Metabolic pathways+ko00561//Glycerolipid metabolism
	HaLaN_27224	0.280642	-2.89574	K01054//acylglycerol lipase [EC:3.1.1.23]+ko01100//Metabolic pathways+ko00561//Glycerolipid metabolism
triacylglycerol lipase(LIPF)	HaLaN_01871	-0.0157837	-3.50996	K01052//lysosomal acid lipase/cholesteryl ester hydrolase [EC:3.1.1.13]+ko00100//Steroid biosynthesis;K14452//gastric triacylglycerol lipase [EC:3.1.1.3]+ko01100//Metabolic pathways+ko00561//Glycerolipid metabolism
	HaLaN_10303	-0.68192	-1.50765	K16818//phospholipase A1 [EC:3.1.1.32]+ko00592//alpha-Linolenic acid metabolism+ko01100//Metabolic pathways+ko01110//Biosynthesis of secondary metabolites+ko00564//Glycerophospholipid metabolism;K12863//protein CWC15+ko03040//Spliceosome
glycerol kinase(GK)	HaLaN_18465	0.582531	1.14993	K00864//glycerol kinase [EC:2.7.1.30]+ko04626//Plant-pathogen interaction+ko01100//Metabolic pathways+ko00561//Glycerolipid metabolism
diacylglycerol o-acyltransferase 2(DGAT2)	HaLaN_00994	0.336369	-1.10264	K22848//diacylglycerol O-acyltransferase 2, plant [EC:2.3.1.20]+ko01100//Metabolic pathways+ko00561//Glycerolipid metabolism;K22848//diacylglycerol O-acyltransferase 2, plant [EC:2.3.1.20]+ko01100//Metabolic pathways+ko00561//Glycerolipid metabolism
	PB.9272	-2.29515	1.59407	K22849//diacylglycerol O-acyltransferase 3, plant [EC:2.3.1.20]+ko01100//Metabolic pathways+ko00561//Glycerolipid metabolism;K22849//diacylglycerol O-acyltransferase 3, plant [EC:2.3.1.20]+ko01100//Metabolic pathways+ko00561//Glycerolipid metabolism
diacylglycerol acyltransferase(DGAT)	HaLaN_14393	-0.529202	-1.26889	K00679//phospholipid:diacylglycerol acyltransferase [EC:2.3.1.158]+ko01100//Metabolic pathways+ko00561//Glycerolipid metabolism;K00679//phospholipid:diacylglycerol acyltransferase [EC:2.3.1.158]+ko01100//Metabolic pathways+ko00561//Glycerolipid metabolism

## Sheet: Table S6
Table S6. DEGs associated with photosynthesis and ribosome biogenesis in the NR and ND groups.
	Gene ID	log2(ND_1d/NR_1d)	log2(ND_5d/NR_5d)	Kegg Orthology
plastocyanin(PETE)	PB.11269	-1.02542	-0.584673	K02638//plastocyanin+ko01100//Metabolic pathways+ko00195//Photosynthesis
cytochrome b6-f complex iron-sulfur subunit (PETC)	HaLaN_09511	1.0442	0.0987213	K02636//cytochrome b6-f complex iron-sulfur subunit [EC:7.1.1.6]+ko01100//Metabolic pathways+ko00195//Photosynthesis
	HaLaN_12384	-3.12047	0.319854	K02636//cytochrome b6-f complex iron-sulfur subunit [EC:7.1.1.6]+ko01100//Metabolic pathways+ko00195//Photosynthesis;K02636//cytochrome b6-f complex iron-sulfur subunit [EC:7.1.1.6]+ko01100//Metabolic pathways+ko00195//Photosynthesis
ferredoxin(PETF)	PB.7154	-1.02667	-0.666762	K02639//ferredoxin+ko01100//Metabolic pathways+ko00195//Photosynthesis
photosystem II (PSBP)	PB.5688	-0.490735	1.01023	K03542//photosystem II 22kDa protein+ko01100//Metabolic pathways+ko00195//Photosynthesis
	HaLaN_22811	-0.636463	-2.72901	K03542//photosystem II 22kDa protein+ko01100//Metabolic pathways+ko00195//Photosynthesis;K03542//photosystem II 22kDa protein+ko01100//Metabolic pathways+ko00195//Photosynthesis
	PB.2241	1.50091	-1.5479	K03542//photosystem II 22kDa protein+ko01100//Metabolic pathways+ko00195//Photosynthesis
	HaLaN_13304	-1.9875	-1.22631	K03542//photosystem II 22kDa protein+ko01100//Metabolic pathways+ko00195//Photosynthesis;K03542//photosystem II 22kDa protein+ko01100//Metabolic pathways+ko00195//Photosynthesis
photosystem II Psb27 protein(PSB27)	HaLaN_13297	-1.14985	-0.471211	K08902//photosystem II Psb27 protein+ko01100//Metabolic pathways+ko00195//Photosynthesis;K08902//photosystem II Psb27 protein+ko01100//Metabolic pathways+ko00195//Photosynthesis;K08902//photosystem II Psb27 protein+ko01100//Metabolic pathways+ko00195//Photosynthesis
photosystem II 13kDa protein(PSB28)	PB.2834	-1.1016	-0.473618	K08903//photosystem II 13kDa protein+ko01100//Metabolic pathways+ko00195//Photosynthesis
photosystem II 10kDa protein(PSBR)	HaLaN_15221	-5.17627	0.755154	K03541//photosystem II 10kDa protein+ko01100//Metabolic pathways+ko00195//Photosynthesis;K03541//photosystem II 10kDa protein+ko01100//Metabolic pathways+ko00195//Photosynthesis;K03541//photosystem II 10kDa protein+ko01100//Metabolic pathways+ko00195//Photosynthesis;K03541//photosystem II 10kDa protein+ko01100//Metabolic pathways+ko00195//Photosynthesis
	PB.6079	-5.92081	0.60077	K03541//photosystem II 10kDa protein+ko01100//Metabolic pathways+ko00195//Photosynthesis
light-harvesting complex I chlorophyll a/b binding protein(LHCA1)	HaLaN_10037	-1.45339	-0.168762	K08907//light-harvesting complex I chlorophyll a/b binding protein 1+ko01100//Metabolic pathways+ko00196//Photosynthesis - antenna proteins;K08907//light-harvesting complex I chlorophyll a/b binding protein 1+ko01100//Metabolic pathways+ko00196//Photosynthesis - antenna proteins;K08907//light-harvesting complex I chlorophyll a/b binding protein 1+ko01100//Metabolic pathways+ko00196//Photosynthesi…
	HaLaN_23126	-1.3502	0.852326	K08907//light-harvesting complex I chlorophyll a/b binding protein 1+ko01100//Metabolic pathways+ko00196//Photosynthesis - antenna proteins;K08907//light-harvesting complex I chlorophyll a/b binding protein 1+ko01100//Metabolic pathways+ko00196//Photosynthesis - antenna proteins
	HaLaN_30060	-1.5414	-0.38049	K08907//light-harvesting complex I chlorophyll a/b binding protein 1+ko01100//Metabolic pathways+ko00196//Photosynthesis - antenna proteins
	HaLaN_23449	-1.58832	1.05383	K08907//light-harvesting complex I chlorophyll a/b binding protein 1+ko01100//Metabolic pathways+ko00196//Photosynthesis - antenna proteins
light-harvesting complex I chlorophyll a/b binding protein 2(LHCA2)	HaLaN_03355	-2.25134	-0.58729	K08908//light-harvesting complex I chlorophyll a/b binding protein 2+ko01100//Metabolic pathways+ko00196//Photosynthesis - antenna proteins;K08910//light-harvesting complex I chlorophyll a/b binding protein 4+ko01100//Metabolic pathways+ko00196//Photosynthesis - antenna proteins;K08908//light-harvesting complex I chlorophyll a/b binding protein 2+ko01100//Metabolic pathways+ko00196//Photosynthesi…
light-harvesting complex I chlorophyll a/b binding protein 4(LHCA4)	HaLaN_03767	-2.82386	-2.39583	K08910//light-harvesting complex I chlorophyll a/b binding protein 4+ko01100//Metabolic pathways+ko00196//Photosynthesis - antenna proteins;K08910//light-harvesting complex I chlorophyll a/b binding protein 4+ko01100//Metabolic pathways+ko00196//Photosynthesis - antenna proteins
light-harvesting complex II chlorophyll a/b binding protein 1(LhcB1)	PB.1236	-1.14415	-0.617774	K08912//light-harvesting complex II chlorophyll a/b binding protein 1+ko01100//Metabolic pathways+ko00196//Photosynthesis - antenna proteins;K08913//light-harvesting complex II chlorophyll a/b binding protein 2+ko01100//Metabolic pathways+ko00196//Photosynthesis - antenna proteins
light-harvesting complex II chlorophyll a/b binding protein 2(LhcB2)	HaLaN_03140	-1.14089	-0.455864	K08913//light-harvesting complex II chlorophyll a/b binding protein 2+ko01100//Metabolic pathways+ko00196//Photosynthesis - antenna proteins;K08912//light-harvesting complex II chlorophyll a/b binding protein 1+ko01100//Metabolic pathways+ko00196//Photosynthesis - antenna proteins
	HaLaN_09459	-1.50477	-0.721034	K08913//light-harvesting complex II chlorophyll a/b binding protein 2+ko01100//Metabolic pathways+ko00196//Photosynthesis - antenna proteins;K08912//light-harvesting complex II chlorophyll a/b binding protein 1+ko01100//Metabolic pathways+ko00196//Photosynthesis - antenna proteins;K08914//light-harvesting complex II chlorophyll a/b binding protein 3+ko01100//Metabolic pathways+ko00196//Photosynth…
	HaLaN_22066	-1.47848	-0.570744	K08913//light-harvesting complex II chlorophyll a/b binding protein 2+ko01100//Metabolic pathways+ko00196//Photosynthesis - antenna proteins;K08913//light-harvesting complex II chlorophyll a/b binding protein 2+ko01100//Metabolic pathways+ko00196//Photosynthesis - antenna proteins;K15436//transportin-3+ko03013//Nucleocytoplasmic transport
	HaLaN_28404	-2.47224	-0.846849	K08913//light-harvesting complex II chlorophyll a/b binding protein 2+ko01100//Metabolic pathways+ko00196//Photosynthesis - antenna proteins
	HaLaN_28406	-1.60385	-1.0097	K08913//light-harvesting complex II chlorophyll a/b binding protein 2+ko01100//Metabolic pathways+ko00196//Photosynthesis - antenna proteins;K08913//light-harvesting complex II chlorophyll a/b binding protein 2+ko01100//Metabolic pathways+ko00196//Photosynthesis - antenna proteins;K08913//light-harvesting complex II chlorophyll a/b binding protein 2+ko01100//Metabolic pathways+ko00196//Photosynth…
small subunit ribosomal protein S2(RPS2)	HaLaN_00324	-1.21248	-0.400834
	HaLaN_16121	-1.30261	-0.179751
small subunit ribosomal protein S8e(RPS8)	HaLaN_26127	1.07511	1.36723	K14326//regulator of nonsense transcripts 1 [EC:3.6.4.-]+ko03015//mRNA surveillance pathway+ko03013//Nucleocytoplasmic transport;K05658//ATP-binding cassette, subfamily B (MDR/TAP), member 1 [EC:7.6.2.2]+ko02010//ABC transporters;K14007//protein transport protein SEC24+ko04141//Protein processing in endoplasmic reticulum;K02995//small subunit ribosomal protein S8e+ko03010//Ribosome
small subunit ribosomal protein S12e(RPS12)	HaLaN_22450	-2.3629	-0.236917	K02951//small subunit ribosomal protein S12e+ko03010//Ribosome
small subunit ribosomal protein S15e(RPS15)	HaLaN_22406	-1.0839	0.210756	K02958//small subunit ribosomal protein S15e+ko03010//Ribosome
	PB.12243	-1.10626	0.228273	K02958//small subunit ribosomal protein S15e+ko03010//Ribosome
small subunit ribosomal protein S3(RPSC)	HaLaN_01120	-0.257365	-1.05317	K02982//small subunit ribosomal protein S3+ko03010//Ribosome;K14826//FK506-binding nuclear protein [EC:5.2.1.8]
large subunit ribosomal protein L6e(RPL6)	HaLaN_14295	-1.83423	0.141937	K02934//large subunit ribosomal protein L6e+ko03010//Ribosome
large subunit ribosomal protein L12e(RPL12)	PB.1624	-1.00514	-0.341578	K02870//large subunit ribosomal protein L12e+ko03010//Ribosome
large subunit ribosomal protein L15e(RPL15)	PB.8761	-1.03447	0.0448003	K02877//large subunit ribosomal protein L15e+ko03010//Ribosome;K02877//large subunit ribosomal protein L15e+ko03010//Ribosome;K02877//large subunit ribosomal protein L15e+ko03010//Ribosome
large subunit ribosomal protein L30e(RPL30)	PB.5949	-1.10001	-0.143591	K02908//large subunit ribosomal protein L30e+ko03010//Ribosome;K02908//large subunit ribosomal protein L30e+ko03010//Ribosome
large subunit ribosomal protein L40e(RPL40)	HaLaN_21164	-1.04714	-0.157937	K02927//large subunit ribosomal protein L40e+ko04120//Ubiquitin mediated proteolysis+ko03010//Ribosome;K02927//large subunit ribosomal protein L40e+ko04120//Ubiquitin mediated proteolysis+ko03010//Ribosome;K08770//ubiquitin C+ko04120//Ubiquitin mediated proteolysis
large subunit ribosomal protein L30e(RPLC)	PB.5949	-1.10001	-0.143591	K02908//large subunit ribosomal protein L30e+ko03010//Ribosome;K02908//large subunit ribosomal protein L30e+ko03010//Ribosome
large subunit ribosomal protein LP2(RPLP2)	HaLaN_20224	-1.20503	-0.00158096	K02943//large subunit ribosomal protein LP2+ko03010//Ribosome;K02943//large subunit ribosomal protein LP2+ko03010//Ribosome
small subunit ribosomal protein S1(RPSA)	HaLaN_09783	-1.04569	-0.815711	K02945//small subunit ribosomal protein S1+ko03010//Ribosome;K02945//small subunit ribosomal protein S1+ko03010//Ribosome
	HaLaN_12605	-1.06934	-0.538882	K02945//small subunit ribosomal protein S1+ko03010//Ribosome;K02945//small subunit ribosomal protein S1+ko03010//Ribosome;K02945//small subunit ribosomal protein S1+ko03010//Ribosome;K02945//small subunit ribosomal protein S1+ko03010//Ribosome
	HaLaN_17038	-1.185	0.113747	K02945//small subunit ribosomal protein S1+ko03010//Ribosome;K02945//small subunit ribosomal protein S1+ko03010//Ribosome
	HaLaN_22406	-1.0839	0.210756	K02958//small subunit ribosomal protein S15e+ko03010//Ribosome
	HaLaN_22450	-2.3629	-0.236917	K02951//small subunit ribosomal protein S12e+ko03010//Ribosome
	HaLaN_24677	-1.46129	-0.710194	K02945//small subunit ribosomal protein S1+ko03010//Ribosome
	PB.12243	-1.10626	0.228273	K02958//small subunit ribosomal protein S15e+ko03010//Ribosome
	PB.9591	-1.08179	-0.314881	K02945//small subunit ribosomal protein S1+ko03010//Ribosome;K02945//small subunit ribosomal protein S1+ko03010//Ribosome
U3 small nucleolar RNA-associated protein 6(UTP6)	HaLaN_29763	-1.51065	-0.0523534	K14557//U3 small nucleolar RNA-associated protein 6+ko03008//Ribosome biogenesis in eukaryotes;K14557//U3 small nucleolar RNA-associated protein 6+ko03008//Ribosome biogenesis in eukaryotes
U3 small nucleolar RNA-associated protein 12(UTP12)	HaLaN_29656	1.92395	0.156699	K14556//U3 small nucleolar RNA-associated protein 12+ko03008//Ribosome biogenesis in eukaryotes
U3 small nucleolar RNA-associated protein 13(UTP13)	HaLaN_22385	1.87939	0.148679	K19760//dynein assembly factor with WDR repeat domains 1;K14555//U3 small nucleolar RNA-associated protein 13+ko03008//Ribosome biogenesis in eukaryotes;K17890//autophagy-related protein 16-1+ko04136//Autophagy - other
U3 small nucleolar RNA-associated protein 18(UTP18)	HaLaN_26083	1.70437	0.372121	K14829//pre-rRNA-processing protein IPI3;K14553//U3 small nucleolar RNA-associated protein 18+ko03008//Ribosome biogenesis in eukaryotes
nucleolar protein 56(NOP56)	HaLaN_01415	-1.54941	0.217787	K14564//nucleolar protein 56+ko03008//Ribosome biogenesis in eukaryotes;K14564//nucleolar protein 56+ko03008//Ribosome biogenesis in eukaryotes
nucleolar protein 58(NOP58)	HaLaN_06252	-1.26899	-0.0129525	K14565//nucleolar protein 58+ko03008//Ribosome biogenesis in eukaryotes;K14565//nucleolar protein 58+ko03008//Ribosome biogenesis in eukaryotes
	PB.3993	-1.4563	0.114454	K14565//nucleolar protein 58+ko03008//Ribosome biogenesis in eukaryotes;K14565//nucleolar protein 58+ko03008//Ribosome biogenesis in eukaryotes;K14565//nucleolar protein 58+ko03008//Ribosome biogenesis in eukaryotes
midasin(REA1)	PB.4779	0.907347	-1.59961	K14572//midasin+ko03008//Ribosome biogenesis in eukaryotes;K14572//midasin+ko03008//Ribosome biogenesis in eukaryotes
rRNA 2'-O-methyltransferase fibrillarin(FBL)	HaLaN_00783	-1.91759	-0.10435	K14563//rRNA 2'-O-methyltransferase fibrillarin [EC:2.1.1.-]+ko03008//Ribosome biogenesis in eukaryotes
	HaLaN_04892	-1.6404	-0.166712	K14563//rRNA 2'-O-methyltransferase fibrillarin [EC:2.1.1.-]+ko03008//Ribosome biogenesis in eukaryotes
U3 small nucleolar RNA-associated protein 22(NOL6)	HaLaN_20569	-2.34917	-0.66944	K14544//U3 small nucleolar RNA-associated protein 22+ko03008//Ribosome biogenesis in eukaryotes
N-acetyltransferase 10(KRE33)	HaLaN_00977	-1.02427	-0.802427	K14521//N-acetyltransferase 10 [EC:2.3.1.-]+ko03008//Ribosome biogenesis in eukaryotes;K05275//pyridoxine 4-dehydrogenase [EC:1.1.1.65]+ko00750//Vitamin B6 metabolism+ko01100//Metabolic pathways
U4/U6 small nuclear ribonucleoprotein SNU13(NHP2L)	HaLaN_10219	-1.59868	-0.716259	K12845//U4/U6 small nuclear ribonucleoprotein SNU13+ko03040//Spliceosome+ko03008//Ribosome biogenesis in eukaryotes;K12845//U4/U6 small nuclear ribonucleoprotein SNU13+ko03040//Spliceosome+ko03008//Ribosome biogenesis in eukaryotes

## Sheet: Table S7
Table S7. DEGs involved in sugar metabolism pathway and amino acid biosynthesis pathway.
	Gene ID	log2(ND_1d/NR_1d)	log2(ND_5d/NR_5d)	Kegg Orthology
phosphoglucomutase(PGM)	HaLaN_00188	-1.31434	0.0991151	K01835//phosphoglucomutase [EC:5.4.2.2]+ko00010//Glycolysis / Gluconeogenesis+ko01250//Biosynthesis of nucleotide sugars+ko00230//Purine metabolism+ko00030//Pentose phosphate pathway+ko00520//Amino sugar and nucleotide sugar metabolism+ko01100//Metabolic pathways+ko00052//Galactose metabolism+ko00500//Starch and sucrose metabolism+ko01110//Biosynthesis of secondary metabolites;K14306//nuclear por…
	HaLaN_09167	-1.2826	0.262971	K01835//phosphoglucomutase [EC:5.4.2.2]+ko00010//Glycolysis / Gluconeogenesis+ko01250//Biosynthesis of nucleotide sugars+ko00230//Purine metabolism+ko00030//Pentose phosphate pathway+ko00520//Amino sugar and nucleotide sugar metabolism+ko01100//Metabolic pathways+ko00052//Galactose metabolism+ko00500//Starch and sucrose metabolism+ko01110//Biosynthesis of secondary metabolites
	HaLaN_03240	-2.4302	-3.53341	K01835//phosphoglucomutase [EC:5.4.2.2]+ko00010//Glycolysis / Gluconeogenesis+ko01250//Biosynthesis of nucleotide sugars+ko00230//Purine metabolism+ko00030//Pentose phosphate pathway+ko00520//Amino sugar and nucleotide sugar metabolism+ko01100//Metabolic pathways+ko00052//Galactose metabolism+ko00500//Starch and sucrose metabolism+ko01110//Biosynthesis of secondary metabolites;K14439//SWI/SNF-rel…
1,4-alpha-glucan branching enzyme(glgb)	HaLaN_14979	0.825572	1.52406	K00700//1,4-alpha-glucan branching enzyme [EC:2.4.1.18]+ko01100//Metabolic pathways+ko00500//Starch and sucrose metabolism+ko01110//Biosynthesis of secondary metabolites;K22913//phosphatidylinositol 3,5-bisphosphate 5-phosphatase [EC:3.1.3.-]+ko01100//Metabolic pathways+ko00562//Inositol phosphate metabolism
	HaLaN_26392	-0.0639164	1.66114	K00700//1,4-alpha-glucan branching enzyme [EC:2.4.1.18]+ko01100//Metabolic pathways+ko00500//Starch and sucrose metabolism+ko01110//Biosynthesis of secondary metabolites;K00700//1,4-alpha-glucan branching enzyme [EC:2.4.1.18]+ko01100//Metabolic pathways+ko00500//Starch and sucrose metabolism+ko01110//Biosynthesis of secondary metabolites;K22913//phosphatidylinositol 3,5-bisphosphate 5-phosphatase…
starch synthase(SS)	HaLaN_14740	-0.16404	-1.61864	K02184//formin 2;K18749//protein LSM14;K00703//starch synthase [EC:2.4.1.21]+ko01100//Metabolic pathways+ko00500//Starch and sucrose metabolism+ko01110//Biosynthesis of secondary metabolites;K04733//interleukin-1 receptor-associated kinase 4 [EC:2.7.11.1]
	PB.3518	-1.21021	-6.42332	K16251//DNA-directed RNA polymerase V subunit 1 [EC:2.7.7.6]+ko03020//RNA polymerase;K00703//starch synthase [EC:2.4.1.21]+ko01100//Metabolic pathways+ko00500//Starch and sucrose metabolism+ko01110//Biosynthesis of secondary metabolites;K10799//tankyrase [EC:2.4.2.30];K10799//tankyrase [EC:2.4.2.30];K16251//DNA-directed RNA polymerase V subunit 1 [EC:2.7.7.6]+ko03020//RNA polymerase;K00703//starc…
prephenate dehydratase(ADT)	HaLaN_02989	-1.73549	-0.548105	K05359//arogenate/prephenate dehydratase [EC:4.2.1.91 4.2.1.51]+ko01230//Biosynthesis of amino acids+ko01100//Metabolic pathways+ko01110//Biosynthesis of secondary metabolites+ko00400//Phenylalanine, tyrosine and tryptophan biosynthesis;K05359//arogenate/prephenate dehydratase [EC:4.2.1.91 4.2.1.51]+ko01230//Biosynthesis of amino acids+ko01100//Metabolic pathways+ko01110//Biosynthesis of secondar…
	HaLaN_06368	-1.52915	-0.518291	K05359//arogenate/prephenate dehydratase [EC:4.2.1.91 4.2.1.51]+ko01230//Biosynthesis of amino acids+ko01100//Metabolic pathways+ko01110//Biosynthesis of secondary metabolites+ko00400//Phenylalanine, tyrosine and tryptophan biosynthesis;K05359//arogenate/prephenate dehydratase [EC:4.2.1.91 4.2.1.51]+ko01230//Biosynthesis of amino acids+ko01100//Metabolic pathways+ko01110//Biosynthesis of secondar…
anthranilate synthase component II (TRPG)	HaLaN_17075	-1.0022	-0.185861	K01658//anthranilate synthase component II [EC:4.1.3.27]+ko01230//Biosynthesis of amino acids+ko01100//Metabolic pathways+ko01110//Biosynthesis of secondary metabolites+ko00400//Phenylalanine, tyrosine and tryptophan biosynthesis;K01658//anthranilate synthase component II [EC:4.1.3.27]+ko01230//Biosynthesis of amino acids+ko01100//Metabolic pathways+ko01110//Biosynthesis of secondary metabolites+…
N-carbamoylputrescine amidase (AGUB)	PB.10040	0.298587	1.18407	K12251//N-carbamoylputrescine amidase [EC:3.5.1.53]+ko00330//Arginine and proline metabolism+ko01100//Metabolic pathways
diaminopimelate decarboxylase(LYSA)	HaLaN_17061	1.24183	1.00611	K15283//solute carrier family 35, member E1;K01586//diaminopimelate decarboxylase [EC:4.1.1.20]+ko00300//Lysine biosynthesis+ko01230//Biosynthesis of amino acids+ko01100//Metabolic pathways+ko01110//Biosynthesis of secondary metabolites+ko00470//D-Amino acid metabolism;K15283//solute carrier family 35, member E1;K01586//diaminopimelate decarboxylase [EC:4.1.1.20]+ko00300//Lysine biosynthesis+ko01…
	HaLaN_27032	1.34062	1.08801	K15283//solute carrier family 35, member E1;K01586//diaminopimelate decarboxylase [EC:4.1.1.20]+ko00300//Lysine biosynthesis+ko01230//Biosynthesis of amino acids+ko01100//Metabolic pathways+ko01110//Biosynthesis of secondary metabolites+ko00470//D-Amino acid metabolism;K15283//solute carrier family 35, member E1;K01586//diaminopimelate decarboxylase [EC:4.1.1.20]+ko00300//Lysine biosynthesis+ko01…
aspartate kinase (LYSC)	HaLaN_15533	1.0774	1.10727	K00928//aspartate kinase [EC:2.7.2.4]+ko00300//Lysine biosynthesis+ko01230//Biosynthesis of amino acids+ko01100//Metabolic pathways+ko01110//Biosynthesis of secondary metabolites+ko01210//2-Oxocarboxylic acid metabolism+ko00261//Monobactam biosynthesis+ko00260//Glycine, serine and threonine metabolism+ko00270//Cysteine and methionine metabolism;K00928//aspartate kinase [EC:2.7.2.4]+ko00300//Lysin…
adenylosuccinate synthase(ADSS)	PB.7754	1.10051	0.714068	K20870//putative beta-1,4-xylosyltransferase IRX10 [EC:2.4.2.-];K01939//adenylosuccinate synthase [EC:6.3.4.4]+ko00250//Alanine, aspartate and glutamate metabolism+ko01240//Biosynthesis of cofactors+ko00230//Purine metabolism+ko01100//Metabolic pathways
argininosuccinate lyase(ASL)	HaLaN_19953	1.14908	0.672228	K01755//argininosuccinate lyase [EC:4.3.2.1]+ko00250//Alanine, aspartate and glutamate metabolism+ko00220//Arginine biosynthesis+ko01230//Biosynthesis of amino acids+ko01100//Metabolic pathways+ko01110//Biosynthesis of secondary metabolites;K01755//argininosuccinate lyase [EC:4.3.2.1]+ko00250//Alanine, aspartate and glutamate metabolism+ko00220//Arginine biosynthesis+ko01230//Biosynthesis of amin…
	HaLaN_31798	1.1156	0.75908	K01755//argininosuccinate lyase [EC:4.3.2.1]+ko00250//Alanine, aspartate and glutamate metabolism+ko00220//Arginine biosynthesis+ko01230//Biosynthesis of amino acids+ko01100//Metabolic pathways+ko01110//Biosynthesis of secondary metabolites
argininosuccinate synthase(ASS)	HaLaN_32242	1.90526	0.955635	K01940//argininosuccinate synthase [EC:6.3.4.5]+ko00250//Alanine, aspartate and glutamate metabolism+ko00220//Arginine biosynthesis+ko01230//Biosynthesis of amino acids+ko01100//Metabolic pathways+ko01110//Biosynthesis of secondary metabolites
	HaLaN_23949	1.58112	1.42192	K01940//argininosuccinate synthase [EC:6.3.4.5]+ko00250//Alanine, aspartate and glutamate metabolism+ko00220//Arginine biosynthesis+ko01230//Biosynthesis of amino acids+ko01100//Metabolic pathways+ko01110//Biosynthesis of secondary metabolites
	HaLaN_29876	1.85051	1.30008	K01940//argininosuccinate synthase [EC:6.3.4.5]+ko00250//Alanine, aspartate and glutamate metabolism+ko00220//Arginine biosynthesis+ko01230//Biosynthesis of amino acids+ko01100//Metabolic pathways+ko01110//Biosynthesis of secondary metabolites
	HaLaN_32287	1.74601	1.34999	K01940//argininosuccinate synthase [EC:6.3.4.5]+ko00250//Alanine, aspartate and glutamate metabolism+ko00220//Arginine biosynthesis+ko01230//Biosynthesis of amino acids+ko01100//Metabolic pathways+ko01110//Biosynthesis of secondary metabolites
ornithine carbamoyltransferase (ARGI)	PB.1392	-0.41714	2.25903	K00611//ornithine carbamoyltransferase [EC:2.1.3.3]+ko00220//Arginine biosynthesis+ko01230//Biosynthesis of amino acids+ko01100//Metabolic pathways+ko01110//Biosynthesis of secondary metabolites
aminoacylase(ACY)	HaLaN_00109	0.0888476	-1.44392	K14677//aminoacylase [EC:3.5.1.14]+ko00220//Arginine biosynthesis+ko01230//Biosynthesis of amino acids+ko01100//Metabolic pathways+ko01110//Biosynthesis of secondary metabolites+ko01210//2-Oxocarboxylic acid metabolism;K14677//aminoacylase [EC:3.5.1.14]+ko00220//Arginine biosynthesis+ko01230//Biosynthesis of amino acids+ko01100//Metabolic pathways+ko01110//Biosynthesis of secondary metabolites+ko…
acetylornithine aminotransferase(ARGD)	PB.3397	0.708168	1.00148	K00818//acetylornithine aminotransferase [EC:2.6.1.11]+ko00220//Arginine biosynthesis+ko01230//Biosynthesis of amino acids+ko01100//Metabolic pathways+ko01110//Biosynthesis of secondary metabolites+ko01210//2-Oxocarboxylic acid metabolism;K00818//acetylornithine aminotransferase [EC:2.6.1.11]+ko00220//Arginine biosynthesis+ko01230//Biosynthesis of amino acids+ko01100//Metabolic pathways+ko01110//…
	HaLaN_10714	-1.34914	-1.56641	K14686//solute carrier family 31 (copper transporter), member 1;K00818//acetylornithine aminotransferase [EC:2.6.1.11]+ko00220//Arginine biosynthesis+ko01230//Biosynthesis of amino acids+ko01100//Metabolic pathways+ko01110//Biosynthesis of secondary metabolites+ko01210//2-Oxocarboxylic acid metabolism
	HaLaN_10715	-1.34723	-1.37492	K14686//solute carrier family 31 (copper transporter), member 1;K00818//acetylornithine aminotransferase [EC:2.6.1.11]+ko00220//Arginine biosynthesis+ko01230//Biosynthesis of amino acids+ko01100//Metabolic pathways+ko01110//Biosynthesis of secondary metabolites+ko01210//2-Oxocarboxylic acid metabolism
glutamate decarboxylase(GAD)	HaLaN_10683	-2.76005	-2.568	K01580//glutamate decarboxylase [EC:4.1.1.15]+ko00410//beta-Alanine metabolism+ko00250//Alanine, aspartate and glutamate metabolism+ko00430//Taurine and hypotaurine metabolism+ko01100//Metabolic pathways+ko00650//Butanoate metabolism+ko01110//Biosynthesis of secondary metabolites
	HaLaN_31910	-2.4606	-2.4993	K01580//glutamate decarboxylase [EC:4.1.1.15]+ko00410//beta-Alanine metabolism+ko00250//Alanine, aspartate and glutamate metabolism+ko00430//Taurine and hypotaurine metabolism+ko01100//Metabolic pathways+ko00650//Butanoate metabolism+ko01110//Biosynthesis of secondary metabolites
glutamate N-acetyltransferase(ARGJ)	HaLaN_02922	0.716475	1.58738	K00620//glutamate N-acetyltransferase / amino-acid N-acetyltransferase [EC:2.3.1.35 2.3.1.1]+ko00220//Arginine biosynthesis+ko01230//Biosynthesis of amino acids+ko01100//Metabolic pathways+ko01110//Biosynthesis of secondary metabolites+ko01210//2-Oxocarboxylic acid metabolism;K00620//glutamate N-acetyltransferase / amino-acid N-acetyltransferase [EC:2.3.1.35 2.3.1.1]+ko00220//Arginine biosynthesi…
glutamate synthase(GLT)	HaLaN_31722	2.83751	0.794186	K00264//glutamate synthase (NADH) [EC:1.4.1.14]+ko00250//Alanine, aspartate and glutamate metabolism+ko00910//Nitrogen metabolism+ko01230//Biosynthesis of amino acids+ko01100//Metabolic pathways+ko01110//Biosynthesis of secondary metabolites;K00264//glutamate synthase (NADH) [EC:1.4.1.14]+ko00250//Alanine, aspartate and glutamate metabolism+ko00910//Nitrogen metabolism+ko01230//Biosynthesis of am…
carbamoyl-phosphate synthase small subunit(CPA)	HaLaN_20705	1.03682	0.89148	K01956//carbamoyl-phosphate synthase small subunit [EC:6.3.5.5]+ko00250//Alanine, aspartate and glutamate metabolism+ko01240//Biosynthesis of cofactors+ko01100//Metabolic pathways+ko00240//Pyrimidine metabolism
	HaLaN_20706	1.12978	0.745563	K01956//carbamoyl-phosphate synthase small subunit [EC:6.3.5.5]+ko00250//Alanine, aspartate and glutamate metabolism+ko01240//Biosynthesis of cofactors+ko01100//Metabolic pathways+ko00240//Pyrimidine metabolism
	HaLaN_21710	1.21275	0.942807	K01956//carbamoyl-phosphate synthase small subunit [EC:6.3.5.5]+ko00250//Alanine, aspartate and glutamate metabolism+ko01240//Biosynthesis of cofactors+ko01100//Metabolic pathways+ko00240//Pyrimidine metabolism;K01956//carbamoyl-phosphate synthase small subunit [EC:6.3.5.5]+ko00250//Alanine, aspartate and glutamate metabolism+ko01240//Biosynthesis of cofactors+ko01100//Metabolic pathways+ko00240/…
	HaLaN_25401	1.14016	0.409626	K01955//carbamoyl-phosphate synthase large subunit [EC:6.3.5.5]+ko00250//Alanine, aspartate and glutamate metabolism+ko01240//Biosynthesis of cofactors+ko01100//Metabolic pathways+ko00240//Pyrimidine metabolism
	HaLaN_31286	1.17544	0.293117	K01955//carbamoyl-phosphate synthase large subunit [EC:6.3.5.5]+ko00250//Alanine, aspartate and glutamate metabolism+ko01240//Biosynthesis of cofactors+ko01100//Metabolic pathways+ko00240//Pyrimidine metabolism
	HaLaN_31287	1.15124	0.434236	K01955//carbamoyl-phosphate synthase large subunit [EC:6.3.5.5]+ko00250//Alanine, aspartate and glutamate metabolism+ko01240//Biosynthesis of cofactors+ko01100//Metabolic pathways+ko00240//Pyrimidine metabolism
	PB.9820	1.29419	0.457137	K01955//carbamoyl-phosphate synthase large subunit [EC:6.3.5.5]+ko00250//Alanine, aspartate and glutamate metabolism+ko01240//Biosynthesis of cofactors+ko01100//Metabolic pathways+ko00240//Pyrimidine metabolism
	HaLaN_21711	1.19804	1.02386	K01956//carbamoyl-phosphate synthase small subunit [EC:6.3.5.5]+ko00250//Alanine, aspartate and glutamate metabolism+ko01240//Biosynthesis of cofactors+ko01100//Metabolic pathways+ko00240//Pyrimidine metabolism
glutamine synthetase (GLUL)	HaLaN_07426	2.20629	0.205222	K01915//glutamine synthetase [EC:6.3.1.2]+ko00250//Alanine, aspartate and glutamate metabolism+ko00910//Nitrogen metabolism+ko00220//Arginine biosynthesis+ko01230//Biosynthesis of amino acids+ko01100//Metabolic pathways+ko00630//Glyoxylate and dicarboxylate metabolism;K01915//glutamine synthetase [EC:6.3.1.2]+ko00250//Alanine, aspartate and glutamate metabolism+ko00910//Nitrogen metabolism+ko0022…
	HaLaN_08275	1.93204	0.0598504	K01915//glutamine synthetase [EC:6.3.1.2]+ko00250//Alanine, aspartate and glutamate metabolism+ko00910//Nitrogen metabolism+ko00220//Arginine biosynthesis+ko01230//Biosynthesis of amino acids+ko01100//Metabolic pathways+ko00630//Glyoxylate and dicarboxylate metabolism;K01915//glutamine synthetase [EC:6.3.1.2]+ko00250//Alanine, aspartate and glutamate metabolism+ko00910//Nitrogen metabolism+ko0022…
	HaLaN_25395	1.62333	0.491952	K01915//glutamine synthetase [EC:6.3.1.2]+ko00250//Alanine, aspartate and glutamate metabolism+ko00910//Nitrogen metabolism+ko00220//Arginine biosynthesis+ko01230//Biosynthesis of amino acids+ko01100//Metabolic pathways+ko00630//Glyoxylate and dicarboxylate metabolism;K01915//glutamine synthetase [EC:6.3.1.2]+ko00250//Alanine, aspartate and glutamate metabolism+ko00910//Nitrogen metabolism+ko0022…
	HaLaN_28229	1.40764	0.30112	K01915//glutamine synthetase [EC:6.3.1.2]+ko00250//Alanine, aspartate and glutamate metabolism+ko00910//Nitrogen metabolism+ko00220//Arginine biosynthesis+ko01230//Biosynthesis of amino acids+ko01100//Metabolic pathways+ko00630//Glyoxylate and dicarboxylate metabolism
glutamate--glyoxylate aminotransferase(GGAT)	HaLaN_06644	-0.379443	1.58742	K14272//glutamate--glyoxylate aminotransferase [EC:2.6.1.4 2.6.1.2 2.6.1.44]+ko00250//Alanine, aspartate and glutamate metabolism+ko00220//Arginine biosynthesis+ko01230//Biosynthesis of amino acids+ko01100//Metabolic pathways+ko01110//Biosynthesis of secondary metabolites+ko00710//Carbon fixation in photosynthetic organisms+ko01210//2-Oxocarboxylic acid metabolism+ko00260//Glycine, serine and thr…
	HaLaN_04431	-0.546848	-1.08627	K14272//glutamate--glyoxylate aminotransferase [EC:2.6.1.4 2.6.1.2 2.6.1.44]+ko00250//Alanine, aspartate and glutamate metabolism+ko00220//Arginine biosynthesis+ko01230//Biosynthesis of amino acids+ko01100//Metabolic pathways+ko01110//Biosynthesis of secondary metabolites+ko00710//Carbon fixation in photosynthetic organisms+ko01210//2-Oxocarboxylic acid metabolism+ko00260//Glycine, serine and thr…
glucosamine---fructose-6-phosphate aminotransferase(GFPT)	HaLaN_27212	-1.0349	-1.83283	K00820//glucosamine---fructose-6-phosphate aminotransferase (isomerizing) [EC:2.6.1.16]+ko00250//Alanine, aspartate and glutamate metabolism+ko01250//Biosynthesis of nucleotide sugars+ko00520//Amino sugar and nucleotide sugar metabolism+ko01100//Metabolic pathways
formamidase(FMD)	HaLaN_05100	2.0198	-0.461072	K01455//formamidase [EC:3.5.1.49]+ko00910//Nitrogen metabolism+ko01100//Metabolic pathways+ko00460//Cyanoamino acid metabolism+ko01200//Carbon metabolism+ko00630//Glyoxylate and dicarboxylate metabolism
	HaLaN_05101	1.89203	-0.645591	K01455//formamidase [EC:3.5.1.49]+ko00910//Nitrogen metabolism+ko01100//Metabolic pathways+ko00460//Cyanoamino acid metabolism+ko01200//Carbon metabolism+ko00630//Glyoxylate and dicarboxylate metabolism
	HaLaN_22975	2.07837	-0.782904	K01455//formamidase [EC:3.5.1.49]+ko00910//Nitrogen metabolism+ko01100//Metabolic pathways+ko00460//Cyanoamino acid metabolism+ko01200//Carbon metabolism+ko00630//Glyoxylate and dicarboxylate metabolism
nitrate/nitrite transporter(NRT)	HaLaN_08568	2.79987	0.786117	K02575//MFS transporter, NNP family, nitrate/nitrite transporter+ko00910//Nitrogen metabolism
	HaLaN_25016	2.54972	0.767715	K02575//MFS transporter, NNP family, nitrate/nitrite transporter+ko00910//Nitrogen metabolism
	HaLaN_29387	2.09243	0.853792	K02575//MFS transporter, NNP family, nitrate/nitrite transporter+ko00910//Nitrogen metabolism
nitrate reductase(NIR)	PB.11962	-1.43061	0.879007	K10534//nitrate reductase (NAD(P)H) [EC:1.7.1.1 1.7.1.2 1.7.1.3]+ko00910//Nitrogen metabolism+ko01100//Metabolic pathways
	HaLaN_08567	-1.26176	1.056	K10534//nitrate reductase (NAD(P)H) [EC:1.7.1.1 1.7.1.2 1.7.1.3]+ko00910//Nitrogen metabolism+ko01100//Metabolic pathways;K10534//nitrate reductase (NAD(P)H) [EC:1.7.1.1 1.7.1.2 1.7.1.3]+ko00910//Nitrogen metabolism+ko01100//Metabolic pathways
	HaLaN_29386	-4.88408	1.58201	K10534//nitrate reductase (NAD(P)H) [EC:1.7.1.1 1.7.1.2 1.7.1.3]+ko00910//Nitrogen metabolism+ko01100//Metabolic pathways
ferredoxin-nitrite reductase (NIRA)	HaLaN_17238	-0.914629	1.40413	K00366//ferredoxin-nitrite reductase [EC:1.7.7.1]+ko00910//Nitrogen metabolism+ko01100//Metabolic pathways
coniferyl-aldehyde dehydrogenase (SSADH)	HaLaN_03060	2.687	0.912206	K12355//coniferyl-aldehyde dehydrogenase [EC:1.2.1.68]+ko01110//Biosynthesis of secondary metabolites+ko00940//Phenylpropanoid biosynthesis;K17761//succinate-semialdehyde dehydrogenase, mitochondrial [EC:1.2.1.24]+ko00250//Alanine, aspartate and glutamate metabolism+ko01100//Metabolic pathways+ko00650//Butanoate metabolism;K17761//succinate-semialdehyde dehydrogenase, mitochondrial [EC:1.2.1.24]+…
	HaLaN_12952	2.26857	1.95379	K03134//transcription initiation factor TFIID subunit 10+ko03022//Basal transcription factors;K17761//succinate-semialdehyde dehydrogenase, mitochondrial [EC:1.2.1.24]+ko00250//Alanine, aspartate and glutamate metabolism+ko01100//Metabolic pathways+ko00650//Butanoate metabolism;K12355//coniferyl-aldehyde dehydrogenase [EC:1.2.1.68]+ko01110//Biosynthesis of secondary metabolites+ko00940//Phenylpro…
	HaLaN_21675	2.50924	1.96189	K03134//transcription initiation factor TFIID subunit 10+ko03022//Basal transcription factors;K03134//transcription initiation factor TFIID subunit 10+ko03022//Basal transcription factors;K03134//transcription initiation factor TFIID subunit 10+ko03022//Basal transcription factors;K12355//coniferyl-aldehyde dehydrogenase [EC:1.2.1.68]+ko01110//Biosynthesis of secondary metabolites+ko00940//Phenyl…
succinyl-CoA synthetase beta subunit (LSC)	HaLaN_30125	0.326623	1.1433	K01900//succinyl-CoA synthetase beta subunit [EC:6.2.1.4 6.2.1.5]+ko00020//Citrate cycle (TCA cycle)+ko00640//Propanoate metabolism+ko01100//Metabolic pathways+ko01110//Biosynthesis of secondary metabolites+ko01200//Carbon metabolism;K01900//succinyl-CoA synthetase beta subunit [EC:6.2.1.4 6.2.1.5]+ko00020//Citrate cycle (TCA cycle)+ko00640//Propanoate metabolism+ko01100//Metabolic pathways+ko011…
isocitrate dehydrogenase(IDH)	HaLaN_02763	2.49293	1.28468	K00030//isocitrate dehydrogenase (NAD+) [EC:1.1.1.41]+ko00020//Citrate cycle (TCA cycle)+ko01230//Biosynthesis of amino acids+ko01100//Metabolic pathways+ko01110//Biosynthesis of secondary metabolites+ko01210//2-Oxocarboxylic acid metabolism+ko01200//Carbon metabolism;K00030//isocitrate dehydrogenase (NAD+) [EC:1.1.1.41]+ko00020//Citrate cycle (TCA cycle)+ko01230//Biosynthesis of amino acids+ko01…
aconitate hydratase(ACO)	HaLaN_27844	1.12097	0.365211	K01681//aconitate hydratase [EC:4.2.1.3]+ko00020//Citrate cycle (TCA cycle)+ko01230//Biosynthesis of amino acids+ko01100//Metabolic pathways+ko01110//Biosynthesis of secondary metabolites+ko01210//2-Oxocarboxylic acid metabolism+ko01200//Carbon metabolism+ko00630//Glyoxylate and dicarboxylate metabolism
	HaLaN_27846	1.13725	0.485002	K01681//aconitate hydratase [EC:4.2.1.3]+ko00020//Citrate cycle (TCA cycle)+ko01230//Biosynthesis of amino acids+ko01100//Metabolic pathways+ko01110//Biosynthesis of secondary metabolites+ko01210//2-Oxocarboxylic acid metabolism+ko01200//Carbon metabolism+ko00630//Glyoxylate and dicarboxylate metabolism
	HaLaN_32991	1.02241	0.520375	K01681//aconitate hydratase [EC:4.2.1.3]+ko00020//Citrate cycle (TCA cycle)+ko01230//Biosynthesis of amino acids+ko01100//Metabolic pathways+ko01110//Biosynthesis of secondary metabolites+ko01210//2-Oxocarboxylic acid metabolism+ko01200//Carbon metabolism+ko00630//Glyoxylate and dicarboxylate metabolism
2-isopropylmalate synthase(GLTA)	PB.9260	-1.34195	0.161474	K01649//2-isopropylmalate synthase [EC:2.3.3.13]+ko00290//Valine, leucine and isoleucine biosynthesis+ko01230//Biosynthesis of amino acids+ko01100//Metabolic pathways+ko01110//Biosynthesis of secondary metabolites+ko01210//2-Oxocarboxylic acid metabolism+ko00620//Pyruvate metabolism;K01649//2-isopropylmalate synthase [EC:2.3.3.13]+ko00290//Valine, leucine and isoleucine biosynthesis+ko01230//Bios…
	HaLaN_19151	2.36672	1.42603	K01647//citrate synthase [EC:2.3.3.1]+ko00020//Citrate cycle (TCA cycle)+ko01230//Biosynthesis of amino acids+ko01100//Metabolic pathways+ko01110//Biosynthesis of secondary metabolites+ko01210//2-Oxocarboxylic acid metabolism+ko01200//Carbon metabolism+ko00630//Glyoxylate and dicarboxylate metabolism
pyruvate decarboxylase(PDC)	HaLaN_08821	1.31702	0.871153	K01568//pyruvate decarboxylase [EC:4.1.1.1]+ko00010//Glycolysis / Gluconeogenesis+ko01100//Metabolic pathways+ko01110//Biosynthesis of secondary metabolites;K01568//pyruvate decarboxylase [EC:4.1.1.1]+ko00010//Glycolysis / Gluconeogenesis+ko01100//Metabolic pathways+ko01110//Biosynthesis of secondary metabolites;K01568//pyruvate decarboxylase [EC:4.1.1.1]+ko00010//Glycolysis / Gluconeogenesis+ko0…
	HaLaN_26924	1.77868	0.701942	K01568//pyruvate decarboxylase [EC:4.1.1.1]+ko00010//Glycolysis / Gluconeogenesis+ko01100//Metabolic pathways+ko01110//Biosynthesis of secondary metabolites;K01568//pyruvate decarboxylase [EC:4.1.1.1]+ko00010//Glycolysis / Gluconeogenesis+ko01100//Metabolic pathways+ko01110//Biosynthesis of secondary metabolites;K01568//pyruvate decarboxylase [EC:4.1.1.1]+ko00010//Glycolysis / Gluconeogenesis+ko0…
pyruvate kinase(PYK)	HaLaN_18007	2.00745	0.214811	K00873//pyruvate kinase [EC:2.7.1.40]+ko00010//Glycolysis / Gluconeogenesis+ko01230//Biosynthesis of amino acids+ko01100//Metabolic pathways+ko01110//Biosynthesis of secondary metabolites+ko00620//Pyruvate metabolism+ko01200//Carbon metabolism
glyceraldehyde 3-phosphate dehydrogenase(GAPDH)	HaLaN_25066	4.80338	2.03691	K00134//glyceraldehyde 3-phosphate dehydrogenase [EC:1.2.1.12]+ko00010//Glycolysis / Gluconeogenesis+ko01230//Biosynthesis of amino acids+ko01100//Metabolic pathways+ko01110//Biosynthesis of secondary metabolites+ko00710//Carbon fixation in photosynthetic organisms+ko01200//Carbon metabolism;K00134//glyceraldehyde 3-phosphate dehydrogenase [EC:1.2.1.12]+ko00010//Glycolysis / Gluconeogenesis+ko012…
	HaLaN_27953	4.39853	1.69987	K00134//glyceraldehyde 3-phosphate dehydrogenase [EC:1.2.1.12]+ko00010//Glycolysis / Gluconeogenesis+ko01230//Biosynthesis of amino acids+ko01100//Metabolic pathways+ko01110//Biosynthesis of secondary metabolites+ko00710//Carbon fixation in photosynthetic organisms+ko01200//Carbon metabolism
6-phosphofructokinase 1(PFK)	HaLaN_08996	1.04826	0.87416	K00850//6-phosphofructokinase 1 [EC:2.7.1.11]+ko00010//Glycolysis / Gluconeogenesis+ko00030//Pentose phosphate pathway+ko01230//Biosynthesis of amino acids+ko03018//RNA degradation+ko01100//Metabolic pathways+ko00052//Galactose metabolism+ko00051//Fructose and mannose metabolism+ko01110//Biosynthesis of secondary metabolites+ko01200//Carbon metabolism;K00850//6-phosphofructokinase 1 [EC:2.7.1.11]…
glycerol-3-phosphate dehydrogenase(GPD)	HaLaN_01075	1.60128	-0.662583	K00006//glycerol-3-phosphate dehydrogenase (NAD+) [EC:1.1.1.8]+ko01110//Biosynthesis of secondary metabolites+ko00564//Glycerophospholipid metabolism;K01079//phosphoserine phosphatase [EC:3.1.3.3]+ko01230//Biosynthesis of amino acids+ko01100//Metabolic pathways+ko01110//Biosynthesis of secondary metabolites+ko00260//Glycine, serine and threonine metabolism+ko01200//Carbon metabolism;K00006//glyce…
histidinol dehydrogenase(HISD)	HaLaN_04319	-1.1814	-0.00181639	K00013//histidinol dehydrogenase [EC:1.1.1.23]+ko01230//Biosynthesis of amino acids+ko01100//Metabolic pathways+ko00340//Histidine metabolism+ko01110//Biosynthesis of secondary metabolites;K00013//histidinol dehydrogenase [EC:1.1.1.23]+ko01230//Biosynthesis of amino acids+ko01100//Metabolic pathways+ko00340//Histidine metabolism+ko01110//Biosynthesis of secondary metabolites;K00013//histidinol de…
ketol-acid reductoisomerase(ILVC)	HaLaN_14692	-1.00254	0.490688	K00053//ketol-acid reductoisomerase [EC:1.1.1.86]+ko00290//Valine, leucine and isoleucine biosynthesis+ko00770//Pantothenate and CoA biosynthesis+ko01230//Biosynthesis of amino acids+ko01100//Metabolic pathways+ko01110//Biosynthesis of secondary metabolites+ko01210//2-Oxocarboxylic acid metabolism;K00053//ketol-acid reductoisomerase [EC:1.1.1.86]+ko00290//Valine, leucine and isoleucine biosynthes…
	HaLaN_16531	-1.02814	0.0334407	K00053//ketol-acid reductoisomerase [EC:1.1.1.86]+ko00290//Valine, leucine and isoleucine biosynthesis+ko00770//Pantothenate and CoA biosynthesis+ko01230//Biosynthesis of amino acids+ko01100//Metabolic pathways+ko01110//Biosynthesis of secondary metabolites+ko01210//2-Oxocarboxylic acid metabolism;K00053//ketol-acid reductoisomerase [EC:1.1.1.86]+ko00290//Valine, leucine and isoleucine biosynthes…
branched-chain amino acid aminotransferase(ILVE)	HaLaN_16372	-1.36603	-0.444099	K00826//branched-chain amino acid aminotransferase [EC:2.6.1.42]+ko00290//Valine, leucine and isoleucine biosynthesis+ko01240//Biosynthesis of cofactors+ko00280//Valine, leucine and isoleucine degradation+ko00770//Pantothenate and CoA biosynthesis+ko01230//Biosynthesis of amino acids+ko00966//Glucosinolate biosynthesis+ko01100//Metabolic pathways+ko01110//Biosynthesis of secondary metabolites+ko0…
	PB.10032	-1.47802	-0.431416	K00826//branched-chain amino acid aminotransferase [EC:2.6.1.42]+ko00290//Valine, leucine and isoleucine biosynthesis+ko01240//Biosynthesis of cofactors+ko00280//Valine, leucine and isoleucine degradation+ko00770//Pantothenate and CoA biosynthesis+ko01230//Biosynthesis of amino acids+ko00966//Glucosinolate biosynthesis+ko01100//Metabolic pathways+ko01110//Biosynthesis of secondary metabolites+ko0…
elongation factor P(ILVD)	HaLaN_20107	-1.0541	0.441924	K02356//elongation factor P;K01687//dihydroxy-acid dehydratase [EC:4.2.1.9]+ko00290//Valine, leucine and isoleucine biosynthesis+ko00770//Pantothenate and CoA biosynthesis+ko01230//Biosynthesis of amino acids+ko01100//Metabolic pathways+ko01110//Biosynthesis of secondary metabolites+ko01210//2-Oxocarboxylic acid metabolism
serine O-acetyltransferase(CYSE)	HaLaN_08588	-2.38584	-2.01009	K00640//serine O-acetyltransferase [EC:2.3.1.30]+ko00920//Sulfur metabolism+ko01230//Biosynthesis of amino acids+ko01100//Metabolic pathways+ko01110//Biosynthesis of secondary metabolites+ko00270//Cysteine and methionine metabolism+ko01200//Carbon metabolism
	HaLaN_14621	-3.29877	-1.22416	K00640//serine O-acetyltransferase [EC:2.3.1.30]+ko00920//Sulfur metabolism+ko01230//Biosynthesis of amino acids+ko01100//Metabolic pathways+ko01110//Biosynthesis of secondary metabolites+ko00270//Cysteine and methionine metabolism+ko01200//Carbon metabolism;K00640//serine O-acetyltransferase [EC:2.3.1.30]+ko00920//Sulfur metabolism+ko01230//Biosynthesis of amino acids+ko01100//Metabolic pathways…
cysteine synthase (CYSK)	HaLaN_13572	-1.04134	-0.0400052	K01738//cysteine synthase [EC:2.5.1.47]+ko00920//Sulfur metabolism+ko01230//Biosynthesis of amino acids+ko01100//Metabolic pathways+ko01110//Biosynthesis of secondary metabolites+ko00270//Cysteine and methionine metabolism+ko01200//Carbon metabolism
	HaLaN_19871	-1.1293	-0.309134	K01738//cysteine synthase [EC:2.5.1.47]+ko00920//Sulfur metabolism+ko01230//Biosynthesis of amino acids+ko01100//Metabolic pathways+ko01110//Biosynthesis of secondary metabolites+ko00270//Cysteine and methionine metabolism+ko01200//Carbon metabolism
histidinol dehydrogenase(HISD)	HaLaN_04319	-1.1814	-0.00181639	K00013//histidinol dehydrogenase [EC:1.1.1.23]+ko01230//Biosynthesis of amino acids+ko01100//Metabolic pathways+ko00340//Histidine metabolism+ko01110//Biosynthesis of secondary metabolites;K00013//histidinol dehydrogenase [EC:1.1.1.23]+ko01230//Biosynthesis of amino acids+ko01100//Metabolic pathways+ko00340//Histidine metabolism+ko01110//Biosynthesis of secondary metabolites;K00013//histidinol de…
spermidine synthase(SPE)	HaLaN_11658	-3.1822	0.479056	K00797//spermidine synthase [EC:2.5.1.16]+ko00330//Arginine and proline metabolism+ko01100//Metabolic pathways+ko00270//Cysteine and methionine metabolism+ko00480//Glutathione metabolism;K00797//spermidine synthase [EC:2.5.1.16]+ko00330//Arginine and proline metabolism+ko01100//Metabolic pathways+ko00270//Cysteine and methionine metabolism+ko00480//Glutathione metabolism
S-adenosylmethionine decarboxylase(AMD)	HaLaN_17725	-1.22866	-0.193474	K01611//S-adenosylmethionine decarboxylase [EC:4.1.1.50]+ko00330//Arginine and proline metabolism+ko01100//Metabolic pathways+ko00270//Cysteine and methionine metabolism;K01611//S-adenosylmethionine decarboxylase [EC:4.1.1.50]+ko00330//Arginine and proline metabolism+ko01100//Metabolic pathways+ko00270//Cysteine and methionine metabolism
S-adenosylmethionine synthetase(METK)	HaLaN_07458	-1.23701	-1.37885	K00789//S-adenosylmethionine synthetase [EC:2.5.1.6]+ko00999//Biosynthesis of various plant secondary metabolites+ko01240//Biosynthesis of cofactors+ko01230//Biosynthesis of amino acids+ko01100//Metabolic pathways+ko01110//Biosynthesis of secondary metabolites+ko00270//Cysteine and methionine metabolism;K00789//S-adenosylmethionine synthetase [EC:2.5.1.6]+ko00999//Biosynthesis of various plant se…
	PB.12063	-1.08269	-1.50163	K00789//S-adenosylmethionine synthetase [EC:2.5.1.6]+ko00999//Biosynthesis of various plant secondary metabolites+ko01240//Biosynthesis of cofactors+ko01230//Biosynthesis of amino acids+ko01100//Metabolic pathways+ko01110//Biosynthesis of secondary metabolites+ko00270//Cysteine and methionine metabolism
5-methyltetrahydropteroyltriglutamate--homocysteine methyltransferase(METE)	HaLaN_20357	-4.22362	-2.98107	K00549//5-methyltetrahydropteroyltriglutamate--homocysteine methyltransferase [EC:2.1.1.14]+ko01230//Biosynthesis of amino acids+ko00450//Selenocompound metabolism+ko01100//Metabolic pathways+ko01110//Biosynthesis of secondary metabolites+ko00270//Cysteine and methionine metabolism
	HaLaN_25643	-4.19572	-2.97969	K00549//5-methyltetrahydropteroyltriglutamate--homocysteine methyltransferase [EC:2.1.1.14]+ko01230//Biosynthesis of amino acids+ko00450//Selenocompound metabolism+ko01100//Metabolic pathways+ko01110//Biosynthesis of secondary metabolites+ko00270//Cysteine and methionine metabolism

## Sheet: Table S8
Table S8. DEGs associated with cell wall biosynthesis
	Gene ID	log2(ND_1d/NR_1d)	log2(ND_5d/NR_5d)	Kegg Orthology
Callose synthase	HaLaN_07903	0.30221	1.84671	K00706//1,3-beta-glucan synthase [EC:2.4.1.34]+ko01100//Metabolic pathways+ko00500//Starch and sucrose metabolism;K11000//callose synthase [EC:2.4.1.-]
	HaLaN_07905	0.378269	1.36257	K00706//1,3-beta-glucan synthase [EC:2.4.1.34]+ko01100//Metabolic pathways+ko00500//Starch and sucrose metabolism;K11000//callose synthase [EC:2.4.1.-];K00706//1,3-beta-glucan synthase [EC:2.4.1.34]+ko01100//Metabolic pathways+ko00500//Starch and sucrose metabolism;K00706//1,3-beta-glucan synthase [EC:2.4.1.34]+ko01100//Metabolic pathways+ko00500//Starch and sucrose metabolism
	HaLaN_26364	0.637912	-3.0617	K00706//1,3-beta-glucan synthase [EC:2.4.1.34]+ko01100//Metabolic pathways+ko00500//Starch and sucrose metabolism;K11000//callose synthase [EC:2.4.1.-]
	HaLaN_26365	0.856956	-3.26755	K00706//1,3-beta-glucan synthase [EC:2.4.1.34]+ko01100//Metabolic pathways+ko00500//Starch and sucrose metabolism;K11000//callose synthase [EC:2.4.1.-]
	HaLaN_26385	0.372616	-3.73269	K00706//1,3-beta-glucan synthase [EC:2.4.1.34]+ko01100//Metabolic pathways+ko00500//Starch and sucrose metabolism;K11000//callose synthase [EC:2.4.1.-]
	HaLaN_30965	-0.245549	-1.01196	K11000//callose synthase [EC:2.4.1.-];K00706//1,3-beta-glucan synthase [EC:2.4.1.34]+ko01100//Metabolic pathways+ko00500//Starch and sucrose metabolism
	HaLaN_30967	-0.294921	-1.15289	K00706//1,3-beta-glucan synthase [EC:2.4.1.34]+ko01100//Metabolic pathways+ko00500//Starch and sucrose metabolism;K11000//callose synthase [EC:2.4.1.-]
	HaLaN_31298	-0.763664	-1.14974	K00706//1,3-beta-glucan synthase [EC:2.4.1.34]+ko01100//Metabolic pathways+ko00500//Starch and sucrose metabolism;K11000//callose synthase [EC:2.4.1.-]
endoglucanase	HaLaN_00447	0.774772	1.9246	K01179//endoglucanase [EC:3.2.1.4]+ko01100//Metabolic pathways+ko00500//Starch and sucrose metabolism
	HaLaN_00597	0.662097	2.09435	K01179//endoglucanase [EC:3.2.1.4]+ko01100//Metabolic pathways+ko00500//Starch and sucrose metabolism
	HaLaN_05745	0.180966	1.77167	K01179//endoglucanase [EC:3.2.1.4]+ko01100//Metabolic pathways+ko00500//Starch and sucrose metabolism
	HaLaN_25070	0.0295951	1.42977	K01179//endoglucanase [EC:3.2.1.4]+ko01100//Metabolic pathways+ko00500//Starch and sucrose metabolism
	HaLaN_25071	0.380521	1.37772	K01179//endoglucanase [EC:3.2.1.4]+ko01100//Metabolic pathways+ko00500//Starch and sucrose metabolism
	HaLaN_00288	0.0548238	-3.13425	K01179//endoglucanase [EC:3.2.1.4]+ko01100//Metabolic pathways+ko00500//Starch and sucrose metabolism;K21952//CASK-interacting protein
	HaLaN_00290	0.369927	-2.85477	K01179//endoglucanase [EC:3.2.1.4]+ko01100//Metabolic pathways+ko00500//Starch and sucrose metabolism
	HaLaN_00291	0.335148	-2.67395	K01179//endoglucanase [EC:3.2.1.4]+ko01100//Metabolic pathways+ko00500//Starch and sucrose metabolism
	HaLaN_00294	0.156961	-3.60303	K01179//endoglucanase [EC:3.2.1.4]+ko01100//Metabolic pathways+ko00500//Starch and sucrose metabolism
	HaLaN_00295	0.197821	-3.7262	K01179//endoglucanase [EC:3.2.1.4]+ko01100//Metabolic pathways+ko00500//Starch and sucrose metabolism
	HaLaN_00436	0.280642	-2.05408	K01179//endoglucanase [EC:3.2.1.4]+ko01100//Metabolic pathways+ko00500//Starch and sucrose metabolism
	HaLaN_00602	-0.00739311	-2.64956	K01179//endoglucanase [EC:3.2.1.4]+ko01100//Metabolic pathways+ko00500//Starch and sucrose metabolism
	HaLaN_06106	0.573379	-2.97509	K01179//endoglucanase [EC:3.2.1.4]+ko01100//Metabolic pathways+ko00500//Starch and sucrose metabolism
	HaLaN_06107	0.419789	-3.62642	K01179//endoglucanase [EC:3.2.1.4]+ko01100//Metabolic pathways+ko00500//Starch and sucrose metabolism
	HaLaN_06108	0.223585	-4.54248	K01179//endoglucanase [EC:3.2.1.4]+ko01100//Metabolic pathways+ko00500//Starch and sucrose metabolism
	HaLaN_08354	0.0392692	-4.51494	K01179//endoglucanase [EC:3.2.1.4]+ko01100//Metabolic pathways+ko00500//Starch and sucrose metabolism;K01179//endoglucanase [EC:3.2.1.4]+ko01100//Metabolic pathways+ko00500//Starch and sucrose metabolism
	HaLaN_08466	-0.809178	-1.94655	K12875//apoptotic chromatin condensation inducer in the nucleus+ko03040//Spliceosome+ko03015//mRNA surveillance pathway+ko03013//Nucleocytoplasmic transport;K10408//dynein heavy chain, axonemal;K01179//endoglucanase [EC:3.2.1.4]+ko01100//Metabolic pathways+ko00500//Starch and sucrose metabolism
	HaLaN_09063	0.291928	-1.04411	K01179//endoglucanase [EC:3.2.1.4]+ko01100//Metabolic pathways+ko00500//Starch and sucrose metabolism
	HaLaN_09064	0.422659	-1.00092	K01179//endoglucanase [EC:3.2.1.4]+ko01100//Metabolic pathways+ko00500//Starch and sucrose metabolism
	HaLaN_09066	-0.50398	-3.39236	K01179//endoglucanase [EC:3.2.1.4]+ko01100//Metabolic pathways+ko00500//Starch and sucrose metabolism
	HaLaN_09067	0.385685	-3.81569	K01179//endoglucanase [EC:3.2.1.4]+ko01100//Metabolic pathways+ko00500//Starch and sucrose metabolism
	HaLaN_10133	-0.214117	-4.48732	K01179//endoglucanase [EC:3.2.1.4]+ko01100//Metabolic pathways+ko00500//Starch and sucrose metabolism
	HaLaN_10134	0.12439	-2.88888	K01179//endoglucanase [EC:3.2.1.4]+ko01100//Metabolic pathways+ko00500//Starch and sucrose metabolism
	HaLaN_15873	0.0223943	-2.98405	K01179//endoglucanase [EC:3.2.1.4]+ko01100//Metabolic pathways+ko00500//Starch and sucrose metabolism
	HaLaN_15876	0.428658	-3.64556	K01179//endoglucanase [EC:3.2.1.4]+ko01100//Metabolic pathways+ko00500//Starch and sucrose metabolism
	HaLaN_15877	0.123464	-2.12911	K01179//endoglucanase [EC:3.2.1.4]+ko01100//Metabolic pathways+ko00500//Starch and sucrose metabolism
	HaLaN_19101	0.332812	-4.30814	K01179//endoglucanase [EC:3.2.1.4]+ko01100//Metabolic pathways+ko00500//Starch and sucrose metabolism
	HaLaN_19829	-0.178828	-3.65585	K01179//endoglucanase [EC:3.2.1.4]+ko01100//Metabolic pathways+ko00500//Starch and sucrose metabolism
	HaLaN_20632	0.0913876	-2.53388	K01179//endoglucanase [EC:3.2.1.4]+ko01100//Metabolic pathways+ko00500//Starch and sucrose metabolism
	HaLaN_20633	-0.0905453	-2.56478	K01179//endoglucanase [EC:3.2.1.4]+ko01100//Metabolic pathways+ko00500//Starch and sucrose metabolism
	HaLaN_24953	0.834302	-3.79096	K01179//endoglucanase [EC:3.2.1.4]+ko01100//Metabolic pathways+ko00500//Starch and sucrose metabolism
	HaLaN_31657	-0.135568	-3.34339	K01179//endoglucanase [EC:3.2.1.4]+ko01100//Metabolic pathways+ko00500//Starch and sucrose metabolism
	HaLaN_31658		-4.33269	K01179//endoglucanase [EC:3.2.1.4]+ko01100//Metabolic pathways+ko00500//Starch and sucrose metabolism
	HaLaN_32322	0.527287	-1.34242	K01179//endoglucanase [EC:3.2.1.4]+ko01100//Metabolic pathways+ko00500//Starch and sucrose metabolism
	PB.4745	1.01289	1.1757	K01179//endoglucanase [EC:3.2.1.4]+ko01100//Metabolic pathways+ko00500//Starch and sucrose metabolism
pectinesterase	HaLaN_01264	0.854821	1.14289	K02184//formin 2;K19984//exocyst complex component 5;K21952//CASK-interacting protein;K21952//CASK-interacting protein;K02184//formin 2;K01051//pectinesterase [EC:3.1.1.11]+ko00040//Pentose and glucuronate interconversions+ko01100//Metabolic pathways;K19984//exocyst complex component 5;K21952//CASK-interacting protein
	HaLaN_01885	0.381769	1.87203	K17987//next to BRCA1 gene 1 protein;K14306//nuclear pore complex protein Nup62+ko03013//Nucleocytoplasmic transport;K01051//pectinesterase [EC:3.1.1.11]+ko00040//Pentose and glucuronate interconversions+ko01100//Metabolic pathways;K14306//nuclear pore complex protein Nup62+ko03013//Nucleocytoplasmic transport;K17987//next to BRCA1 gene 1 protein
	HaLaN_02862	0.95251	1.27755	K01051//pectinesterase [EC:3.1.1.11]+ko00040//Pentose and glucuronate interconversions+ko01100//Metabolic pathways;K00430//peroxidase [EC:1.11.1.7]+ko01100//Metabolic pathways+ko01110//Biosynthesis of secondary metabolites+ko00940//Phenylpropanoid biosynthesis;K10601//E3 ubiquitin-protein ligase synoviolin [EC:2.3.2.27]+ko04141//Protein processing in endoplasmic reticulum+ko04120//Ubiquitin media…
	HaLaN_07287	0.224649	1.65844	K15174//RNA polymerase II-associated factor 1;K01051//pectinesterase [EC:3.1.1.11]+ko00040//Pentose and glucuronate interconversions+ko01100//Metabolic pathways
	HaLaN_18945	0.241905	2.27829	K01051//pectinesterase [EC:3.1.1.11]+ko00040//Pentose and glucuronate interconversions+ko01100//Metabolic pathways;K22047//mechanosensitive ion channel protein 1/2/3;K14306//nuclear pore complex protein Nup62+ko03013//Nucleocytoplasmic transport
	HaLaN_21722	0.340005	1.17186	K10990//RecQ-mediated genome instability protein 1;K01051//pectinesterase [EC:3.1.1.11]+ko00040//Pentose and glucuronate interconversions+ko01100//Metabolic pathways;K15174//RNA polymerase II-associated factor 1
	HaLaN_28024	0.00944555	1.49698	K00430//peroxidase [EC:1.11.1.7]+ko01100//Metabolic pathways+ko01110//Biosynthesis of secondary metabolites+ko00940//Phenylpropanoid biosynthesis;K01051//pectinesterase [EC:3.1.1.11]+ko00040//Pentose and glucuronate interconversions+ko01100//Metabolic pathways
	PB.9541	0.247344	2.15258	K01051//pectinesterase [EC:3.1.1.11]+ko00040//Pentose and glucuronate interconversions+ko01100//Metabolic pathways
	HaLaN_17021	0.532822	-1.94825	K01051//pectinesterase [EC:3.1.1.11]+ko00040//Pentose and glucuronate interconversions+ko01100//Metabolic pathways
	HaLaN_18832	-0.41663	-4.38427	K01051//pectinesterase [EC:3.1.1.11]+ko00040//Pentose and glucuronate interconversions+ko01100//Metabolic pathways
	HaLaN_25860	-0.555503	-1.49034	K01051//pectinesterase [EC:3.1.1.11]+ko00040//Pentose and glucuronate interconversions+ko01100//Metabolic pathways;K03260//translation initiation factor 4G
	PB.7750	-0.205745	-5.90856	K14317//nuclear pore complex protein Nup214+ko03013//Nucleocytoplasmic transport;K04650//nuclear receptor co-repressor 1;K01051//pectinesterase [EC:3.1.1.11]+ko00040//Pentose and glucuronate interconversions+ko01100//Metabolic pathways
cellulose synthase	HaLaN_06269	0.559415	1.41467	K04459//dual specificity MAP kinase phosphatase [EC:3.1.3.16 3.1.3.48];K10999//cellulose synthase A [EC:2.4.1.12]

## Sheet: Table S9
Table S9. DEGs associated with cell movement on day 5
Gene ID	ND_5d_1 FPKM	ND_5d_2 FPKM	ND_5d_3 FPKM	NR_5d_1 FPKM	NR_5d_2 FPKM	NR_5d_3 FPKM	log2(N0_5d/N50_5d)	Qvalue(N50_5d-vs-N0_5d)	Pvalue(N50_5d-vs-N0_5d)	GO	Kegg Orthology
HaLaN_16209	3.51	2.5	2.43	14.62	13.76	12.53	-2.59456	1.76389e-28	5.79561e-30	GO:0043226//organelle;GO:0005929//cilium;GO:0042995//cell projection;GO:0110165//cellular anatomical entity;GO:0120025//plasma membrane bounded cell projection;GO:0031514//motile cilium;GO:0005509//calcium ion binding;GO:0005488//binding;GO:0043167//ion binding;GO:0046872//metal ion binding;GO:0043169//cation binding;
HaLaN_22626	3.82	5.16	3.17	16.72	12.51	18.71	-2.26591	3.82387e-10	3.39737e-11	GO:0043226//organelle;GO:0120025//plasma membrane bounded cell projection;GO:0110165//cellular anatomical entity;GO:0031514//motile cilium;GO:0005929//cilium;GO:0042995//cell projection;GO:0008017//microtubule binding;GO:0005515//protein binding;GO:0005488//binding;GO:0015631//tubulin binding;GO:0008092//cytoskeletal protein binding;
HaLaN_00801	0.45	0.61	0.73	1.68	1.17	1.6	-1.61214	0.00695271	0.00174222	GO:0110165//cellular anatomical entity;GO:0120025//plasma membrane bounded cell projection;GO:0005929//cilium;GO:0042995//cell projection;GO:0043226//organelle;GO:0031514//motile cilium;GO:0046872//metal ion binding;GO:0043169//cation binding;GO:0005509//calcium ion binding;GO:0005488//binding;GO:0043167//ion binding;
HaLaN_20383	34.7	34.91	29.19	62.61	62.91	75.02	-1.34942	3.31429e-15	2.01419e-16	GO:0016021//integral component of membrane;GO:0042995//cell projection;GO:0031514//motile cilium;GO:0120025//plasma membrane bounded cell projection;GO:0005929//cilium;GO:0031224//intrinsic component of membrane;GO:0043229//intracellular organelle;GO:0043231//intracellular membrane-bounded organelle;GO:0110165//cellular anatomical entity;GO:0005622//intracellular anatomical structure;GO:0016020//…	K01537//Ca2+-transporting ATPase [EC:3.6.3.8]
HaLaN_25872	1.09	0.94	0.37	43.38	51.75	73.73	-6.37599	7.15082e-70	1.04199e-71	GO:0007017//microtubule-based process;GO:0009987//cellular process;GO:0007018//microtubule-based movement;GO:0006928//movement of cell or subcellular component;GO:0031224//intrinsic component of membrane;GO:0016021//integral component of membrane;GO:0016020//membrane;GO:0110165//cellular anatomical entity;GO:0003774//cytoskeletal motor activity;GO:0097159//organic cyclic compound binding;GO:00001…	K17987//next to BRCA1 gene 1 protein;K14439//SWI/SNF-related matrix-associated actin-dependent regulator of chromatin subfamily A containing DEAD/H box 1 [EC:3.6.4.12]
HaLaN_19566	0.76	0.76	1.14	15.24	22.4	21.65	-4.41939	5.39441e-14	3.52961e-15	GO:0030705//cytoskeleton-dependent intracellular transport;GO:0051179//localization;GO:0006928//movement of cell or subcellular component;GO:0051234//establishment of localization;GO:0007018//microtubule-based movement;GO:0051641//cellular localization;GO:0046907//intracellular transport;GO:0006810//transport;GO:0007017//microtubule-based process;GO:0051649//establishment of localization in cell;…	K10396//kinesin family member 5+ko04144//Endocytosis;K20196//kinesin family member 3B
PB.645	10.59	11.24	9.34	37.31	50.63	55.94	-2.52671	4.40381e-54	8.08027e-56	GO:0007018//microtubule-based movement;GO:0009987//cellular process;GO:0007017//microtubule-based process;GO:0006928//movement of cell or subcellular component;GO:0016020//membrane;GO:0031224//intrinsic component of membrane;GO:0110165//cellular anatomical entity;GO:0016021//integral component of membrane;GO:0097367//carbohydrate derivative binding;GO:0097159//organic cyclic compound binding;GO:0…	K14486//auxin response factor+ko04075//Plant hormone signal transduction
PB.7705	38.28	40.52	46.64	126.36	76.22	107.16	-1.6318	4.8626e-17	2.61387e-18	GO:0009987//cellular process;GO:0007017//microtubule-based process;GO:0006928//movement of cell or subcellular component;GO:0007018//microtubule-based movement;GO:0043232//intracellular non-membrane-bounded organelle;GO:0005856//cytoskeleton;GO:0005874//microtubule;GO:0043226//organelle;GO:0031224//intrinsic component of membrane;GO:0016021//integral component of membrane;GO:0099513//polymeric cy…
HaLaN_26458	0.79	0.73	1.48	2.03	3.35	2.24	-1.60044	0.0308998	0.0094832	GO:0051258//protein polymerization;GO:0043933//protein-containing complex organization;GO:0007020//microtubule nucleation;GO:0071840//cellular component organization or biogenesis;GO:0006996//organelle organization;GO:0007010//cytoskeleton organization;GO:0022607//cellular component assembly;GO:0007017//microtubule-based process;GO:0009987//cellular process;GO:0065003//protein-containing complex …	K10389//tubulin gamma
HaLaN_12270	0.41	0.97	0.81	1.76	1.54	2.36	-1.59594	0.00722095	0.00181876	GO:0007017//microtubule-based process;GO:0007018//microtubule-based movement;GO:0006928//movement of cell or subcellular component;GO:0009987//cellular process;GO:0043232//intracellular non-membrane-bounded organelle;GO:0005875//microtubule associated complex;GO:0099081//supramolecular polymer;GO:0005856//cytoskeleton;GO:0032991//protein-containing complex;GO:0005871//kinesin complex;GO:0110165//…	K10398//kinesin family member 11
PB.3720	0.59	0.55	0.65	0.99	1.77	1.21	-1.45521	0.00115906	0.000241851	GO:0007018//microtubule-based movement;GO:0007017//microtubule-based process;GO:0006928//movement of cell or subcellular component;GO:0009987//cellular process;GO:0016020//membrane;GO:0031224//intrinsic component of membrane;GO:0110165//cellular anatomical entity;GO:0016021//integral component of membrane;GO:0032555//purine ribonucleotide binding;GO:0035639//purine ribonucleoside triphosphate bin…	K14439//SWI/SNF-related matrix-associated actin-dependent regulator of chromatin subfamily A containing DEAD/H box 1 [EC:3.6.4.12];K14439//SWI/SNF-related matrix-associated actin-dependent regulator of chromatin subfamily A containing DEAD/H box 1 [EC:3.6.4.12]
HaLaN_05127	0.81	0.81	0.88	1.87	1.73	2	-1.42247	0.0299095	0.00914018	GO:0051128//regulation of cellular component organization;GO:0065007//biological regulation;GO:0050789//regulation of biological process;GO:0120036//plasma membrane bounded cell projection organization;GO:0070507//regulation of microtubule cytoskeleton organization;GO:0050794//regulation of cellular process;GO:0022607//cellular component assembly;GO:0044782//cilium organization;GO:0032886//regula…	K20478//golgin subfamily B member 1;K10405//kinesin family member C1
HaLaN_09163	0.65	0.23	0.54	0.3	1.82	1.67	-1.36894	0.254608	0.120901	GO:0033993//response to lipid;GO:0097305//response to alcohol;GO:1901700//response to oxygen-containing compound;GO:0042221//response to chemical;GO:0030865//cortical cytoskeleton organization;GO:0007017//microtubule-based process;GO:0031122//cytoplasmic microtubule organization;GO:0016043//cellular component organization;GO:0010033//response to organic substance;GO:0009737//response to abscisic …	K14165//atypical dual specificity phosphatase [EC:3.1.3.16 3.1.3.48]
HaLaN_31647	86.31	114.36	37.82	179.23	174.32	114.86	-1.28872	0.000185435	3.31488e-05	GO:0009987//cellular process;GO:0007017//microtubule-based process;GO:0015630//microtubule cytoskeleton;GO:0099081//supramolecular polymer;GO:0099080//supramolecular complex;GO:0005622//intracellular anatomical structure;GO:0043229//intracellular organelle;GO:0110165//cellular anatomical entity;GO:0005874//microtubule;GO:0005856//cytoskeleton;GO:0016020//membrane;GO:0043226//organelle;GO:0043228/…	K21767//tubulin-specific chaperone D
PB.6416	87.19	86.54	88.27	192.64	139.94	157.8	-1.22473	1.21219e-15	7.12268e-17	GO:0007017//microtubule-based process;GO:0006928//movement of cell or subcellular component;GO:0009987//cellular process;GO:0007018//microtubule-based movement;GO:0016021//integral component of membrane;GO:0043229//intracellular organelle;GO:0099513//polymeric cytoskeletal fiber;GO:0043226//organelle;GO:0110165//cellular anatomical entity;GO:0031224//intrinsic component of membrane;GO:0016020//me…
HaLaN_16083	64.82	63.86	64.95	140.22	100.68	116.19	-1.2012	3.41235e-15	2.07701e-16	GO:0007017//microtubule-based process;GO:0007018//microtubule-based movement;GO:0009987//cellular process;GO:0006928//movement of cell or subcellular component;GO:0031224//intrinsic component of membrane;GO:0099513//polymeric cytoskeletal fiber;GO:0099081//supramolecular polymer;GO:0043226//organelle;GO:0043229//intracellular organelle;GO:0016020//membrane;GO:0110165//cellular anatomical entity;G…
HaLaN_29398	0.7	0.17	0.52	1.16	0.58	1.03	-1.18421	0.184316	0.0801906	GO:0022402//cell cycle process;GO:0007052//mitotic spindle organization;GO:0065007//biological regulation;GO:0000278//mitotic cell cycle;GO:0007017//microtubule-based process;GO:1902850//microtubule cytoskeleton organization involved in mitosis;GO:0050789//regulation of biological process;GO:0032465//regulation of cytokinesis;GO:0007049//cell cycle;GO:0051302//regulation of cell division;GO:00507…	K08850//aurora kinase, other [EC:2.7.11.1]
HaLaN_18166	4.29	2.31	4.15	6.86	5.6	6.73	-1.12821	0.0131948	0.00357256	GO:0000226//microtubule cytoskeleton organization;GO:0001578//microtubule bundle formation;GO:0051130//positive regulation of cellular component organization;GO:0050794//regulation of cellular process;GO:0032271//regulation of protein polymerization;GO:0046785//microtubule polymerization;GO:0006996//organelle organization;GO:0044085//cellular component biogenesis;GO:0050789//regulation of biologi…
PB.3947	16.23	15.85	16.88	30.34	23.77	28.5	-1.08993	6.37504e-12	4.94169e-13	GO:0034613//cellular protein localization;GO:0042073//intraciliary transport;GO:0051179//localization;GO:0071840//cellular component organization or biogenesis;GO:0051234//establishment of localization;GO:0070507//regulation of microtubule cytoskeleton organization;GO:0006928//movement of cell or subcellular component;GO:0031503//protein-containing complex localization;GO:0050794//regulation of c…
HaLaN_28273	2.77	2.51	1.57	4.06	4.03	3.25	-1.05337	0.0548332	0.0184273	GO:0007017//microtubule-based process;GO:0007018//microtubule-based movement;GO:0009987//cellular process;GO:0006928//movement of cell or subcellular component;GO:0005856//cytoskeleton;GO:1902494//catalytic complex;GO:0032991//protein-containing complex;GO:0005875//microtubule associated complex;GO:0043228//non-membrane-bounded organelle;GO:0015630//microtubule cytoskeleton;GO:0043226//organelle;…	K10408//dynein heavy chain, axonemal
HaLaN_03612	32.61	33.2	37.16	15.64	10.87	13.87	1.00391	1.13093e-05	1.68996e-06	GO:0033365//protein localization to organelle;GO:0050794//regulation of cellular process;GO:0051225//spindle assembly;GO:0007051//spindle organization;GO:0034613//cellular protein localization;GO:0033043//regulation of organelle organization;GO:0070507//regulation of microtubule cytoskeleton organization;GO:0033036//macromolecule localization;GO:0000226//microtubule cytoskeleton organization;GO:1…	K10436//microtubule-associated protein, RP/EB family
HaLaN_23052	19.53	16.88	17.96	7.7	5	8.05	1.00487	0.052716	0.0176113	GO:0043226//organelle;GO:0110165//cellular anatomical entity;GO:0031514//motile cilium;GO:0005929//cilium;GO:0120025//plasma membrane bounded cell projection;GO:0042995//cell projection;
HaLaN_09751	3.18	3.75	3.68	1.05	1.45	1.69	1.00632	0.0147913	0.00405837	GO:0042995//cell projection;GO:0043226//organelle;GO:0005929//cilium;GO:0120025//plasma membrane bounded cell projection;GO:0110165//cellular anatomical entity;GO:0031514//motile cilium;
HaLaN_03615	19.68	15.26	19.93	6.65	6.33	8.62	1.00762	0.000208003	3.7517e-05	GO:0006928//movement of cell or subcellular component;GO:0007017//microtubule-based process;GO:0007018//microtubule-based movement;GO:0009987//cellular process;GO:0110165//cellular anatomical entity;GO:0043232//intracellular non-membrane-bounded organelle;GO:0043226//organelle;GO:0015630//microtubule cytoskeleton;GO:0043228//non-membrane-bounded organelle;GO:0043229//intracellular organelle;GO:00…	K10408//dynein heavy chain, axonemal
HaLaN_02167	26.84	27.12	25.89	11.96	8.1	10.76	1.01974	9.79199e-08	1.12977e-08	GO:0005929//cilium;GO:0120025//plasma membrane bounded cell projection;GO:0110165//cellular anatomical entity;GO:0042995//cell projection;GO:0031514//motile cilium;GO:0043226//organelle;
HaLaN_03616	13.39	12.92	11.76	3.91	5.32	5.7	1.01089	0.000196009	3.52056e-05	GO:0009987//cellular process;GO:0007018//microtubule-based movement;GO:0007017//microtubule-based process;GO:0006928//movement of cell or subcellular component;GO:0043226//organelle;GO:0032991//protein-containing complex;GO:0043232//intracellular non-membrane-bounded organelle;GO:0043228//non-membrane-bounded organelle;GO:0043229//intracellular organelle;GO:0005622//intracellular anatomical struc…	K10408//dynein heavy chain, axonemal
HaLaN_14145	337.99	320.08	336.72	139.78	121.24	100.14	1.02033	2.10347e-12	1.56433e-13	GO:0008152//metabolic process;GO:0005929//cilium;GO:0042995//cell projection;GO:0043226//organelle;GO:0110165//cellular anatomical entity;GO:0031514//motile cilium;GO:0120025//plasma membrane bounded cell projection;GO:0036094//small molecule binding;GO:1901265//nucleoside phosphate binding;GO:0043168//anion binding;GO:0003824//catalytic activity;GO:1901363//heterocyclic compound binding;GO:00164…	K03809//NAD(P)H dehydrogenase (quinone) [EC:1.6.5.2]+ko00130//Ubiquinone and other terpenoid-quinone biosynthesis+ko01240//Biosynthesis of cofactors+ko01100//Metabolic pathways+ko01110//Biosynthesis of secondary metabolites;K03809//NAD(P)H dehydrogenase (quinone) [EC:1.6.5.2]+ko00130//Ubiquinone and other terpenoid-quinone biosynthesis+ko01240//Biosynthesis of cofactors+ko01100//Metabolic pathway…
HaLaN_17346	4.63	6.53	4.39	2.64	0.34	2.89	1.01452	0.124896	0.049382	GO:0007010//cytoskeleton organization;GO:0007051//spindle organization;GO:1902850//microtubule cytoskeleton organization involved in mitosis;GO:0006996//organelle organization;GO:0051302//regulation of cell division;GO:0000278//mitotic cell cycle;GO:0010564//regulation of cell cycle process;GO:0000226//microtubule cytoskeleton organization;GO:0007052//mitotic spindle organization;GO:0051726//regu…	K08850//aurora kinase, other [EC:2.7.11.1]
HaLaN_16583	59.06	65.68	65.53	31.26	18.89	20.97	1.02621	2.13053e-07	2.55404e-08	GO:0033043//regulation of organelle organization;GO:0051493//regulation of cytoskeleton organization;GO:0065007//biological regulation;GO:0050789//regulation of biological process;GO:0051128//regulation of cellular component organization;GO:0050794//regulation of cellular process;GO:0015630//microtubule cytoskeleton;GO:0005929//cilium;GO:0043226//organelle;GO:0042995//cell projection;GO:0031514//…	K19400//leucine zipper transcription factor-like protein 1;K19400//leucine zipper transcription factor-like protein 1;K20478//golgin subfamily B member 1
HaLaN_06653	37.77	35.59	35.75	16.48	10.67	14.47	1.0355	2.94223e-08	3.19373e-09	GO:0120025//plasma membrane bounded cell projection;GO:0110165//cellular anatomical entity;GO:0031514//motile cilium;GO:0005929//cilium;GO:0016021//integral component of membrane;GO:0031224//intrinsic component of membrane;GO:0016020//membrane;GO:0042995//cell projection;GO:0043226//organelle;
HaLaN_10323	7.29	7.82	4.48	1.88	2.97	2.87	1.02605	0.10695	0.0408862	GO:0006928//movement of cell or subcellular component;GO:0007018//microtubule-based movement;GO:0009987//cellular process;GO:0007017//microtubule-based process;GO:0030286//dynein complex;GO:0043232//intracellular non-membrane-bounded organelle;GO:0043228//non-membrane-bounded organelle;GO:0043226//organelle;GO:0005856//cytoskeleton;GO:1902494//catalytic complex;GO:0015630//microtubule cytoskeleto…	K10408//dynein heavy chain, axonemal
HaLaN_24197	67.61	79.24	68.74	32.36	25.79	24.49	1.03786	1.2549e-06	1.64772e-07	GO:0031514//motile cilium;GO:0043226//organelle;GO:0042995//cell projection;GO:0120025//plasma membrane bounded cell projection;GO:0005929//cilium;GO:0110165//cellular anatomical entity;	K16780//sjoegren syndrome nuclear autoantigen 1
HaLaN_07700	21.91	20.17	15.83	8.89	3.94	9.28	1.02699	0.000416525	7.97053e-05	GO:0016043//cellular component organization;GO:0050789//regulation of biological process;GO:1903047//mitotic cell cycle process;GO:0051726//regulation of cell cycle;GO:0032465//regulation of cytokinesis;GO:0065007//biological regulation;GO:0050794//regulation of cellular process;GO:0006996//organelle organization;GO:0007052//mitotic spindle organization;GO:1902850//microtubule cytoskeleton organi…	K08850//aurora kinase, other [EC:2.7.11.1];K08850//aurora kinase, other [EC:2.7.11.1]
HaLaN_30428	13.41	14.29	11.88	5.76	4.27	4.93	1.0292	2.09589e-05	3.24338e-06	GO:0043933//protein-containing complex organization;GO:0120036//plasma membrane bounded cell projection organization;GO:0000226//microtubule cytoskeleton organization;GO:0036158//outer dynein arm assembly;GO:0022607//cellular component assembly;GO:0006996//organelle organization;GO:0001578//microtubule bundle formation;GO:0070925//organelle assembly;GO:0030030//cell projection organization;GO:000…	K11423//histone-lysine N-methyltransferase SETD2 [EC:2.1.1.43];K11647//SWI/SNF-related matrix-associated actin-dependent regulator of chromatin subfamily A member 2/4 [EC:3.6.4.-];K11406//histone deacetylase 4/5 [EC:3.5.1.98]
PB.9366	50.29	54.55	54.56	24.52	16.22	20.3	1.02945	4.75981e-08	5.30748e-09	GO:0051649//establishment of localization in cell;GO:0016192//vesicle-mediated transport;GO:0006810//transport;GO:0120031//plasma membrane bounded cell projection assembly;GO:0006996//organelle organization;GO:0030031//cell projection assembly;GO:0016043//cellular component organization;GO:0051641//cellular localization;GO:0046907//intracellular transport;GO:0071840//cellular component organizati…	K07951//ADP-ribosylation factor-like protein 6;K07951//ADP-ribosylation factor-like protein 6
HaLaN_27441	8.14	10.71	7.54	3	4.33	3.09	1.03432	0.0634915	0.0218885	GO:0007018//microtubule-based movement;GO:0120031//plasma membrane bounded cell projection assembly;GO:0022607//cellular component assembly;GO:0051674//localization of cell;GO:0060294//cilium movement involved in cell motility;GO:0060285//cilium-dependent cell motility;GO:0070925//organelle assembly;GO:0048870//cell motility;GO:0006928//movement of cell or subcellular component;GO:0120036//plasma…
HaLaN_13037	8.85	6.02	8.12	4.15	1.84	2.65	1.04115	0.0890276	0.0328131	GO:0005929//cilium;GO:0120025//plasma membrane bounded cell projection;GO:0031514//motile cilium;GO:0042995//cell projection;GO:0110165//cellular anatomical entity;GO:0043226//organelle;
HaLaN_13954	48.32	48.79	47.64	17.12	16.22	24.16	1.04804	3.18708e-06	4.41742e-07	GO:0005929//cilium;GO:0120025//plasma membrane bounded cell projection;GO:0110165//cellular anatomical entity;GO:0042995//cell projection;GO:0043226//organelle;GO:0031514//motile cilium;GO:0043167//ion binding;GO:0005488//binding;GO:0005509//calcium ion binding;GO:0043169//cation binding;GO:0046872//metal ion binding;	K02183//calmodulin+ko04016//MAPK signaling pathway - plant+ko04626//Plant-pathogen interaction+ko04070//Phosphatidylinositol signaling system
HaLaN_12513	8.6	9.44	6.5	4.02	1.87	3.38	1.03902	0.00405166	0.000956745	GO:0007017//microtubule-based process;GO:0009987//cellular process;GO:0007018//microtubule-based movement;GO:0006928//movement of cell or subcellular component;GO:0005875//microtubule associated complex;GO:0015630//microtubule cytoskeleton;GO:0005856//cytoskeleton;GO:0005871//kinesin complex;GO:0099080//supramolecular complex;GO:0099513//polymeric cytoskeletal fiber;GO:0110165//cellular anatomica…	K20196//kinesin family member 3B
PB.10153	36.12	36.37	29.3	15.64	10.65	13.37	1.04064	2.4616e-08	2.64412e-09	GO:0005929//cilium;GO:0098590//plasma membrane region;GO:0060170//ciliary membrane;GO:0043226//organelle;GO:0120025//plasma membrane bounded cell projection;GO:0016020//membrane;GO:0043227//membrane-bounded organelle;GO:0098588//bounding membrane of organelle;GO:0110165//cellular anatomical entity;GO:0005886//plasma membrane;GO:0031090//organelle membrane;GO:0042995//cell projection;GO:0031253//c…	K07962//ADP-ribosylation factor-like protein 13B;K07962//ADP-ribosylation factor-like protein 13B;K07962//ADP-ribosylation factor-like protein 13B;K07943//ADP-ribosylation factor-like protein 2;K07962//ADP-ribosylation factor-like protein 13B;K07962//ADP-ribosylation factor-like protein 13B
HaLaN_24698	1.92	2.81	1.54	1.04	0.19	1.05	1.06503	0.219332	0.0999193	GO:0050794//regulation of cellular process;GO:0050896//response to stimulus;GO:0007154//cell communication;GO:0023052//signaling;GO:0009987//cellular process;GO:0065007//biological regulation;GO:0050789//regulation of biological process;GO:0051716//cellular response to stimulus;GO:0007165//signal transduction;GO:0120025//plasma membrane bounded cell projection;GO:0043226//organelle;GO:0005929//ci…
HaLaN_24099	3.86	4.75	7.69	2.15	0.61	2.94	1.07525	0.276654	0.134696	GO:0005622//intracellular anatomical structure;GO:0005856//cytoskeleton;GO:0043228//non-membrane-bounded organelle;GO:0005929//cilium;GO:0043229//intracellular organelle;GO:0110165//cellular anatomical entity;GO:0099568//cytoplasmic region;GO:0031514//motile cilium;GO:0032838//plasma membrane bounded cell projection cytoplasm;GO:0120025//plasma membrane bounded cell projection;GO:0097014//ciliary…
HaLaN_10265	1.56	1.55	2.37	0.66	0.94	0.48	1.05326	0.149871	0.0620504	GO:0007018//microtubule-based movement;GO:0006928//movement of cell or subcellular component;GO:0009987//cellular process;GO:0007017//microtubule-based process;GO:0043228//non-membrane-bounded organelle;GO:0030286//dynein complex;GO:0043229//intracellular organelle;GO:0005622//intracellular anatomical structure;GO:0043232//intracellular non-membrane-bounded organelle;GO:0005856//cytoskeleton;GO:0…	K10408//dynein heavy chain, axonemal
HaLaN_19020	29.16	27.08	27.27	9.31	8.89	12.68	1.08292	2.32931e-11	1.88697e-12	GO:0060285//cilium-dependent cell motility;GO:0048870//cell motility;GO:0051179//localization;GO:0040011//locomotion;GO:0006928//movement of cell or subcellular component;GO:0001539//cilium or flagellum-dependent cell motility;GO:0009987//cellular process;GO:0051674//localization of cell;GO:0043226//organelle;GO:0043233//organelle lumen;GO:0031974//membrane-enclosed lumen;GO:0005856//cytoskeleton…	K02184//formin 2;K05747//Wiskott-Aldrich syndrome protein;K10955//mucin-2;K10955//mucin-2
HaLaN_12325	409.36	417.85	328.93	173.34	69.5	184.32	1.05562	0.035574	0.0111545	GO:0007017//microtubule-based process;GO:0009987//cellular process;GO:0005856//cytoskeleton;GO:0043226//organelle;GO:0005874//microtubule;GO:0005737//cytoplasm;GO:0015630//microtubule cytoskeleton;GO:0099080//supramolecular complex;GO:0043228//non-membrane-bounded organelle;GO:0043232//intracellular non-membrane-bounded organelle;GO:0043229//intracellular organelle;GO:0099512//supramolecular fibe…	K07374//tubulin alpha+ko04145//Phagosome
HaLaN_31949	7.57	4.68	2.9	1.35	1.52	2.78	1.05742	0.0575706	0.019494	GO:0006928//movement of cell or subcellular component;GO:0007018//microtubule-based movement;GO:0009987//cellular process;GO:0007017//microtubule-based process;GO:0043232//intracellular non-membrane-bounded organelle;GO:0015630//microtubule cytoskeleton;GO:0043228//non-membrane-bounded organelle;GO:1902494//catalytic complex;GO:0005875//microtubule associated complex;GO:0032991//protein-containin…	K10408//dynein heavy chain, axonemal
HaLaN_12391	29.29	30.47	31.76	12.14	6.65	10.43	1.09287	0.000521233	0.000101569	GO:0110165//cellular anatomical entity;GO:0016021//integral component of membrane;GO:0016020//membrane;GO:0031514//motile cilium;GO:0042995//cell projection;GO:0043226//organelle;GO:0120025//plasma membrane bounded cell projection;GO:0005929//cilium;GO:0031224//intrinsic component of membrane;GO:0005488//binding;GO:0015631//tubulin binding;GO:0008092//cytoskeletal protein binding;GO:0005515//prot…	K18597//echinoderm microtubule-associated protein-like 5
HaLaN_14000	16.36	15.59	16.52	6.82	7.33	3.49	1.10454	0.0015728	0.000336795	GO:0120025//plasma membrane bounded cell projection;GO:0005929//cilium;GO:0110165//cellular anatomical entity;GO:0042995//cell projection;GO:0043226//organelle;GO:0031514//motile cilium;	K16780//sjoegren syndrome nuclear autoantigen 1
HaLaN_00694	20.37	17.72	16.98	5.99	5.49	9.78	1.10509	1.52959e-06	2.03246e-07	GO:0048523//negative regulation of cellular process;GO:0050789//regulation of biological process;GO:0065007//biological regulation;GO:0050794//regulation of cellular process;GO:0008285//negative regulation of cell population proliferation;GO:0042127//regulation of cell population proliferation;GO:0048519//negative regulation of biological process;GO:0031514//motile cilium;GO:0120025//plasma membr…	K03006//DNA-directed RNA polymerase II subunit RPB1 [EC:2.7.7.6]+ko03020//RNA polymerase
PB.5877	54.05	50.4	48.51	18.96	19.53	17.74	1.10546	3.0474e-15	1.84624e-16	GO:0042995//cell projection;GO:0005929//cilium;GO:0110165//cellular anatomical entity;GO:0043226//organelle;GO:0120025//plasma membrane bounded cell projection;GO:0031514//motile cilium;
HaLaN_07506	3.88	4.82	3.22	1.28	1.29	1.86	1.07293	0.00325056	0.000749469	GO:0009987//cellular process;GO:0007017//microtubule-based process;GO:0007018//microtubule-based movement;GO:0006928//movement of cell or subcellular component;GO:0043226//organelle;GO:0005622//intracellular anatomical structure;GO:1902494//catalytic complex;GO:0015630//microtubule cytoskeleton;GO:0005875//microtubule associated complex;GO:0110165//cellular anatomical entity;GO:0032838//plasma me…	K10408//dynein heavy chain, axonemal
HaLaN_19339	17.6	15.92	13.49	7.73	4.72	4.35	1.11009	0.00316573	0.000727497	GO:0120025//plasma membrane bounded cell projection;GO:0031514//motile cilium;GO:0110165//cellular anatomical entity;GO:0042995//cell projection;GO:0043226//organelle;GO:0005929//cilium;	K17580//cancer susceptibility candidate protein 1
HaLaN_31980	11.94	17.38	13.01	5.85	3.85	5.65	1.11098	0.00308362	0.000706124	GO:0043226//organelle;GO:0042995//cell projection;GO:0110165//cellular anatomical entity;GO:0120025//plasma membrane bounded cell projection;GO:0005929//cilium;GO:0031514//motile cilium;	K19674//WD repeat-containing protein 35
HaLaN_06931	18.94	14.97	19.01	7.9	2.53	9.06	1.07748	0.00469645	0.00112556	GO:0032970//regulation of actin filament-based process;GO:0031334//positive regulation of protein-containing complex assembly;GO:0032956//regulation of actin cytoskeleton organization;GO:0009987//cellular process;GO:0006810//transport;GO:0030048//actin filament-based movement;GO:0010638//positive regulation of organelle organization;GO:0030832//regulation of actin filament length;GO:0050789//regu…
HaLaN_03920	6.69	9.72	6.98	2.24	2.55	3.69	1.12416	0.00487861	0.0011729	GO:0060285//cilium-dependent cell motility;GO:0051179//localization;GO:0040011//locomotion;GO:0001539//cilium or flagellum-dependent cell motility;GO:0006928//movement of cell or subcellular component;GO:0009987//cellular process;GO:0051674//localization of cell;GO:0048870//cell motility;GO:0099568//cytoplasmic region;GO:0005737//cytoplasm;GO:0032838//plasma membrane bounded cell projection cytop…
HaLaN_22864	2.81	2.8	2.03	0.76	0.41	1.38	1.12482	0.195881	0.0866156	GO:0031514//motile cilium;GO:0120025//plasma membrane bounded cell projection;GO:0042995//cell projection;GO:0005929//cilium;GO:0043226//organelle;GO:0110165//cellular anatomical entity;
HaLaN_31318	12.5	16.95	18.02	5.39	4.74	7.05	1.09044	0.0172741	0.00485213	GO:0009987//cellular process;GO:0007017//microtubule-based process;GO:0006928//movement of cell or subcellular component;GO:0007018//microtubule-based movement;GO:0110165//cellular anatomical entity;GO:1902494//catalytic complex;GO:0043232//intracellular non-membrane-bounded organelle;GO:0043228//non-membrane-bounded organelle;GO:0043229//intracellular organelle;GO:0015630//microtubule cytoskelet…	K10408//dynein heavy chain, axonemal
HaLaN_32117	25.35	28.6	30.2	12.48	3.95	13.46	1.12988	0.00502115	0.00121199	GO:0120025//plasma membrane bounded cell projection;GO:0110165//cellular anatomical entity;GO:0042995//cell projection;GO:0005929//cilium;GO:0031514//motile cilium;GO:0043226//organelle;
HaLaN_24880	7.22	4.72	4.42	1.59	2.33	2.15	1.09548	0.0177952	0.00502145	GO:0008104//protein localization;GO:0007018//microtubule-based movement;GO:0007017//microtubule-based process;GO:0032886//regulation of microtubule-based process;GO:0070727//cellular macromolecule localization;GO:0022607//cellular component assembly;GO:0031503//protein-containing complex localization;GO:0060271//cilium assembly;GO:0070925//organelle assembly;GO:0099118//microtubule-based protein …	K04733//interleukin-1 receptor-associated kinase 4 [EC:2.7.11.1]
HaLaN_22577	2.33	1.94	1.72	0.29	1.07	0.78	1.097	0.123774	0.048845	GO:0120036//plasma membrane bounded cell projection organization;GO:0071840//cellular component organization or biogenesis;GO:0000226//microtubule cytoskeleton organization;GO:0032053//ciliary basal body organization;GO:0030030//cell projection organization;GO:0007010//cytoskeleton organization;GO:0009987//cellular process;GO:0016043//cellular component organization;GO:0044782//cilium organizatio…	K16484//rotatin;K22020//mucin-19
HaLaN_29096	3.8	3.78	2.24	0.87	1.18	1.46	1.12992	0.0623389	0.0214186	GO:0006928//movement of cell or subcellular component;GO:0009987//cellular process;GO:0048870//cell motility;GO:0001539//cilium or flagellum-dependent cell motility;GO:0040011//locomotion;GO:0051179//localization;GO:0051674//localization of cell;GO:0060285//cilium-dependent cell motility;GO:0005929//cilium;GO:0043226//organelle;GO:0042995//cell projection;GO:0031514//motile cilium;GO:0120025//pla…
HaLaN_12265	18.65	18.17	16.77	6.52	6.08	7.09	1.10365	1.35933e-13	9.14661e-15	GO:0034613//cellular protein localization;GO:0071840//cellular component organization or biogenesis;GO:0071702//organic substance transport;GO:0046907//intracellular transport;GO:0099118//microtubule-based protein transport;GO:0042073//intraciliary transport;GO:0120036//plasma membrane bounded cell projection organization;GO:0006928//movement of cell or subcellular component;GO:0007017//microtubu…	K19671//WD repeat-containing protein 19
HaLaN_21616	0.65	0.44	0.86	0.33	0.12	0.12	1.10425	0.37906	0.205349	GO:0048519//negative regulation of biological process;GO:0060828//regulation of canonical Wnt signaling pathway;GO:0023051//regulation of signaling;GO:0030111//regulation of Wnt signaling pathway;GO:0048585//negative regulation of response to stimulus;GO:0010646//regulation of cell communication;GO:0048523//negative regulation of cellular process;GO:0048583//regulation of response to stimulus;GO:…	K16478//nephrocystin-4
HaLaN_01264	57.46	57.41	51.27	27.38	22.09	25.55	1.14289	1.48122e-11	1.17709e-12	GO:0110165//cellular anatomical entity;GO:0005929//cilium;GO:0042995//cell projection;GO:0005737//cytoplasm;GO:0120025//plasma membrane bounded cell projection;GO:0043229//intracellular organelle;GO:0031514//motile cilium;GO:0043232//intracellular non-membrane-bounded organelle;GO:0005856//cytoskeleton;GO:0043228//non-membrane-bounded organelle;GO:0043226//organelle;GO:0005622//intracellular anat…	K02184//formin 2;K19984//exocyst complex component 5;K21952//CASK-interacting protein;K21952//CASK-interacting protein;K02184//formin 2;K01051//pectinesterase [EC:3.1.1.11]+ko00040//Pentose and glucuronate interconversions+ko01100//Metabolic pathways;K19984//exocyst complex component 5;K21952//CASK-interacting protein
HaLaN_29101	5.6	5.04	4.31	2.55	1.64	0.94	1.14358	0.0586084	0.0199284	GO:0042995//cell projection;GO:0043226//organelle;GO:0110165//cellular anatomical entity;GO:0120025//plasma membrane bounded cell projection;GO:0005929//cilium;GO:0031514//motile cilium;
HaLaN_17258	88.32	93.56	81.71	40.44	24.14	33.74	1.1515	1.73526e-11	1.38891e-12	GO:0031514//motile cilium;GO:0120025//plasma membrane bounded cell projection;GO:0043226//organelle;GO:0005929//cilium;GO:0042995//cell projection;GO:0110165//cellular anatomical entity;	K02184//formin 2
HaLaN_30568	476.82	461.24	419.24	189.62	104.96	195.91	1.10807	4.32735e-07	5.35232e-08	GO:0000278//mitotic cell cycle;GO:0007049//cell cycle;GO:0007010//cytoskeleton organization;GO:0071840//cellular component organization or biogenesis;GO:0009987//cellular process;GO:0007017//microtubule-based process;GO:0016043//cellular component organization;GO:0000226//microtubule cytoskeleton organization;GO:0006996//organelle organization;GO:0099081//supramolecular polymer;GO:0005622//intrac…	K07375//tubulin beta+ko04145//Phagosome;K07375//tubulin beta+ko04145//Phagosome
HaLaN_01680	11.24	10	9.62	5.18	3.61	2.8	1.10831	0.000128744	2.24352e-05	GO:0051276//chromosome organization;GO:0051234//establishment of localization;GO:0045132//meiotic chromosome segregation;GO:0000280//nuclear division;GO:0000226//microtubule cytoskeleton organization;GO:0051649//establishment of localization in cell;GO:0007059//chromosome segregation;GO:0051641//cellular localization;GO:0022414//reproductive process;GO:0000278//mitotic cell cycle;GO:0000819//sist…	K11548//kinetochore protein Nuf2;K11548//kinetochore protein Nuf2
HaLaN_02697	4.73	4.17	3.95	1.61	1.3	1.79	1.10836	0.0001392	2.44019e-05	GO:0044267//cellular protein metabolic process;GO:0009059//macromolecule biosynthetic process;GO:0006518//peptide metabolic process;GO:0043603//cellular amide metabolic process;GO:0065007//biological regulation;GO:0042592//homeostatic process;GO:0006807//nitrogen compound metabolic process;GO:0009987//cellular process;GO:1901576//organic substance biosynthetic process;GO:0044260//cellular macromo…	K11498//centromeric protein E
HaLaN_07074	80	85.42	61.92	29.03	18.76	31.99	1.15747	8.28701e-06	1.21434e-06	GO:0005737//cytoplasm;GO:0005930//axoneme;GO:0043229//intracellular organelle;GO:0005622//intracellular anatomical structure;GO:0043232//intracellular non-membrane-bounded organelle;GO:0042995//cell projection;GO:0110165//cellular anatomical entity;GO:0043226//organelle;GO:0031514//motile cilium;GO:0099568//cytoplasmic region;GO:0005929//cilium;GO:0120025//plasma membrane bounded cell projection;…
HaLaN_14421	18.77	18.89	17.39	7.99	4.56	6.7	1.16641	4.22015e-08	4.67253e-09	GO:0042995//cell projection;GO:0043226//organelle;GO:0120025//plasma membrane bounded cell projection;GO:0031514//motile cilium;GO:0110165//cellular anatomical entity;GO:0005929//cilium;	K20478//golgin subfamily B member 1;K20283//golgin subfamily A member 4
HaLaN_07507	4.96	5.63	4.8	1.89	1.73	1.98	1.1126	0.0286736	0.00869443	GO:0007018//microtubule-based movement;GO:0006928//movement of cell or subcellular component;GO:0009987//cellular process;GO:0007017//microtubule-based process;GO:0110165//cellular anatomical entity;GO:0032838//plasma membrane bounded cell projection cytoplasm;GO:0030286//dynein complex;GO:0005929//cilium;GO:0005930//axoneme;GO:0043226//organelle;GO:0099568//cytoplasmic region;GO:0005858//axonema…	K10408//dynein heavy chain, axonemal
HaLaN_27760	15.13	19.22	18.33	5.42	6.85	6.25	1.17486	1.13038e-05	1.68842e-06	GO:0043226//organelle;GO:0120025//plasma membrane bounded cell projection;GO:0042995//cell projection;GO:0031514//motile cilium;GO:0005929//cilium;GO:0110165//cellular anatomical entity;	K19674//WD repeat-containing protein 35
HaLaN_13128	704.48	658.07	649.6	270.45	197.75	226.52	1.18749	1.221e-18	5.99473e-20	GO:0031514//motile cilium;GO:0043226//organelle;GO:0005929//cilium;GO:0110165//cellular anatomical entity;GO:0120025//plasma membrane bounded cell projection;GO:0042995//cell projection;
HaLaN_03623	2.13	2.83	3.01	0.89	1.08	0.92	1.12224	0.00385003	0.000904893	GO:0007018//microtubule-based movement;GO:0006928//movement of cell or subcellular component;GO:0009987//cellular process;GO:0007017//microtubule-based process;GO:0032991//protein-containing complex;GO:0043229//intracellular organelle;GO:0015630//microtubule cytoskeleton;GO:0030286//dynein complex;GO:0110165//cellular anatomical entity;GO:0043232//intracellular non-membrane-bounded organelle;GO:0…	K10408//dynein heavy chain, axonemal
HaLaN_12388	11.21	9.52	7.97	4.1	2.22	3	1.19245	0.0666758	0.0231752	GO:0016020//membrane;GO:0031224//intrinsic component of membrane;GO:0043226//organelle;GO:0005929//cilium;GO:0042995//cell projection;GO:0016021//integral component of membrane;GO:0120025//plasma membrane bounded cell projection;GO:0031514//motile cilium;GO:0110165//cellular anatomical entity;GO:0005509//calcium ion binding;GO:0015631//tubulin binding;GO:0046872//metal ion binding;GO:0005488//bin…
PB.4540	26.33	24.78	23.29	9.83	7.41	8.36	1.1925	1.39778e-10	1.20228e-11	GO:0015031//protein transport;GO:0071705//nitrogen compound transport;GO:0042886//amide transport;GO:0045184//establishment of protein localization;GO:0006810//transport;GO:0051234//establishment of localization;GO:0071702//organic substance transport;GO:0015833//peptide transport;GO:0033036//macromolecule localization;GO:0051179//localization;GO:0008104//protein localization;GO:0005929//cilium;G…	K16473//intraflagellar transport protein 20
HaLaN_17269	4.31	3.25	4.34	2.02	0.79	1.31	1.19776	0.0286788	0.00869731	GO:0005856//cytoskeleton;GO:0043228//non-membrane-bounded organelle;GO:0005929//cilium;GO:0042995//cell projection;GO:0031514//motile cilium;GO:0043229//intracellular organelle;GO:0005622//intracellular anatomical structure;GO:0097014//ciliary plasm;GO:0005737//cytoplasm;GO:0032838//plasma membrane bounded cell projection cytoplasm;GO:0120025//plasma membrane bounded cell projection;GO:0005930//a…
HaLaN_19019	3.51	5.01	2.87	1.46	0.85	1.45	1.20298	0.0319107	0.00983916	GO:0009987//cellular process;GO:0051674//localization of cell;GO:0060285//cilium-dependent cell motility;GO:0048870//cell motility;GO:0051179//localization;GO:0040011//locomotion;GO:0006928//movement of cell or subcellular component;GO:0001539//cilium or flagellum-dependent cell motility;GO:0070013//intracellular organelle lumen;GO:0005930//axoneme;GO:0005654//nucleoplasm;GO:0043233//organelle lu…	K11323//histone arginine demethylase JMJD6 [EC:1.14.11.-];K01414//oligopeptidase A [EC:3.4.24.70]
HaLaN_13033	35.39	36.26	41.01	15.34	18.86	22.74	1.20316	4.58924e-14	2.98689e-15	GO:0005929//cilium;GO:0031514//motile cilium;GO:0110165//cellular anatomical entity;GO:0043226//organelle;GO:0120025//plasma membrane bounded cell projection;GO:0042995//cell projection;	K22047//mechanosensitive ion channel protein 1/2/3;K06236//collagen, type I, alpha;K21952//CASK-interacting protein
HaLaN_30989	322.69	335.4	279.16	137.23	66.29	131.42	1.13363	2.72206e-06	3.73262e-07	GO:0007017//microtubule-based process;GO:0007049//cell cycle;GO:0071840//cellular component organization or biogenesis;GO:0007010//cytoskeleton organization;GO:0000278//mitotic cell cycle;GO:0006996//organelle organization;GO:0016043//cellular component organization;GO:0000226//microtubule cytoskeleton organization;GO:0009987//cellular process;GO:0005874//microtubule;GO:0015630//microtubule cytos…	K07375//tubulin beta+ko04145//Phagosome
HaLaN_07667	4.52	4.65	6.29	2.39	1.05	1.7	1.21965	0.0788819	0.028328	GO:0042995//cell projection;GO:0043226//organelle;GO:0005929//cilium;GO:0031514//motile cilium;GO:0120025//plasma membrane bounded cell projection;GO:0110165//cellular anatomical entity;GO:0005488//binding;GO:0042802//identical protein binding;GO:0005515//protein binding;	K10420//dynein light chain Tctex-type 1
HaLaN_07360	46.82	49.94	46.32	16.68	17.43	12.33	1.22459	1.99665e-11	1.60617e-12	GO:0032838//plasma membrane bounded cell projection cytoplasm;GO:0031514//motile cilium;GO:0005737//cytoplasm;GO:0120025//plasma membrane bounded cell projection;GO:0043232//intracellular non-membrane-bounded organelle;GO:0043226//organelle;GO:0005930//axoneme;GO:0099568//cytoplasmic region;GO:0110165//cellular anatomical entity;GO:0043228//non-membrane-bounded organelle;GO:0005856//cytoskeleton;…	K02183//calmodulin+ko04016//MAPK signaling pathway - plant+ko04626//Plant-pathogen interaction+ko04070//Phosphatidylinositol signaling system;K02183//calmodulin+ko04016//MAPK signaling pathway - plant+ko04626//Plant-pathogen interaction+ko04070//Phosphatidylinositol signaling system
HaLaN_31505	36.59	32.6	28.95	13.81	7.64	11.14	1.23297	5.2501e-07	6.56304e-08	GO:0042995//cell projection;GO:0120025//plasma membrane bounded cell projection;GO:0031514//motile cilium;GO:0110165//cellular anatomical entity;GO:0043226//organelle;GO:0005929//cilium;
HaLaN_19734	27.17	31.08	25.26	12.07	7.26	10.17	1.15132	1.56478e-07	1.84973e-08	GO:0048519//negative regulation of biological process;GO:0090068//positive regulation of cell cycle process;GO:0045930//negative regulation of mitotic cell cycle;GO:0050794//regulation of cellular process;GO:0071840//cellular component organization or biogenesis;GO:0009987//cellular process;GO:0022402//cell cycle process;GO:1901987//regulation of cell cycle phase transition;GO:0048523//negative r…	K06639//cell division cycle 14 [EC:3.1.3.16 3.1.3.48]
HaLaN_17336	50.88	46.66	42.07	18.35	16.06	11.94	1.23852	2.65111e-06	3.62948e-07	GO:0005929//cilium;GO:0042995//cell projection;GO:0043226//organelle;GO:0120025//plasma membrane bounded cell projection;GO:0110165//cellular anatomical entity;GO:0031514//motile cilium;
HaLaN_06877	50.54	39.88	44.46	20.77	14.28	12.55	1.15658	3.65452e-08	4.00831e-09	GO:0007018//microtubule-based movement;GO:0044085//cellular component biogenesis;GO:0051234//establishment of localization;GO:0031503//protein-containing complex localization;GO:0060271//cilium assembly;GO:0098840//protein transport along microtubule;GO:0045184//establishment of protein localization;GO:0015833//peptide transport;GO:0022607//cellular component assembly;GO:0015031//protein transpor…	K17338//receptor expression-enhancing protein 1/2/3/4;K17338//receptor expression-enhancing protein 1/2/3/4;K17338//receptor expression-enhancing protein 1/2/3/4
PB.8953	48.55	51	37.24	18.25	4.93	19.49	1.25029	0.0592568	0.0201843	GO:0043226//organelle;GO:0042995//cell projection;GO:0120025//plasma membrane bounded cell projection;GO:0031514//motile cilium;GO:0110165//cellular anatomical entity;GO:0005929//cilium;
HaLaN_08408	9.86	7.39	7.25	3.31	2.79	2.59	1.15811	1.6322e-05	2.4878e-06	GO:0110165//cellular anatomical entity;GO:0071944//cell periphery;GO:0060170//ciliary membrane;GO:0043226//organelle;GO:0098590//plasma membrane region;GO:0120025//plasma membrane bounded cell projection;GO:0031253//cell projection membrane;GO:0016020//membrane;GO:0042995//cell projection;GO:0043227//membrane-bounded organelle;GO:0005929//cilium;GO:0098588//bounding membrane of organelle;GO:00058…	K07962//ADP-ribosylation factor-like protein 13B;K07962//ADP-ribosylation factor-like protein 13B
HaLaN_12920	7.67	8.47	8.54	2.37	2.84	3.46	1.16099	0.0196519	0.00561713	GO:0009987//cellular process;GO:0006928//movement of cell or subcellular component;GO:0007018//microtubule-based movement;GO:0007017//microtubule-based process;GO:0120025//plasma membrane bounded cell projection;GO:0036156//inner dynein arm;GO:0043226//organelle;GO:0005622//intracellular anatomical structure;GO:0005875//microtubule associated complex;GO:0043228//non-membrane-bounded organelle;GO:…	K10408//dynein heavy chain, axonemal
HaLaN_32079	2.92	2.19	2.63	0.95	1.12	0.62	1.16602	0.0684319	0.0239126	GO:0007018//microtubule-based movement;GO:0006928//movement of cell or subcellular component;GO:0009987//cellular process;GO:0007017//microtubule-based process;GO:0015630//microtubule cytoskeleton;GO:0043229//intracellular organelle;GO:0043226//organelle;GO:0005622//intracellular anatomical structure;GO:0043228//non-membrane-bounded organelle;GO:0032991//protein-containing complex;GO:0005856//cyt…	K10408//dynein heavy chain, axonemal
PB.9842	18.05	18.94	12.96	6.96	3.27	6.13	1.25668	3.74427e-06	5.23566e-07	GO:0043226//organelle;GO:0031514//motile cilium;GO:0110165//cellular anatomical entity;GO:0042995//cell projection;GO:0120025//plasma membrane bounded cell projection;GO:0005929//cilium;
HaLaN_21618	2.35	2.59	2.34	1.07	0.29	0.84	1.16831	0.257596	0.122694	GO:0023051//regulation of signaling;GO:0090090//negative regulation of canonical Wnt signaling pathway;GO:0023057//negative regulation of signaling;GO:0030178//negative regulation of Wnt signaling pathway;GO:0048519//negative regulation of biological process;GO:0048585//negative regulation of response to stimulus;GO:0060828//regulation of canonical Wnt signaling pathway;GO:0030111//regulation of …	K16478//nephrocystin-4
HaLaN_15770	23.95	25.29	21.75	8.94	6.68	8.5	1.25823	7.9722e-14	5.28151e-15	GO:0005929//cilium;GO:0110165//cellular anatomical entity;GO:0042995//cell projection;GO:0043226//organelle;GO:0120025//plasma membrane bounded cell projection;GO:0031514//motile cilium;	K20473//neuroblastoma-amplified sequence;K02184//formin 2;K20473//neuroblastoma-amplified sequence
PB.12082	216.54	225.95	205.53	102.86	30.34	83.33	1.17505	0.0407564	0.0130566	GO:0007010//cytoskeleton organization;GO:0000226//microtubule cytoskeleton organization;GO:0009987//cellular process;GO:0016043//cellular component organization;GO:0007049//cell cycle;GO:0007017//microtubule-based process;GO:0006996//organelle organization;GO:0000278//mitotic cell cycle;GO:0071840//cellular component organization or biogenesis;GO:0005737//cytoplasm;GO:0005874//microtubule;GO:0099…	K07375//tubulin beta+ko04145//Phagosome
HaLaN_14199	19.96	18.22	20.53	5.35	6.35	8.87	1.17569	7.84167e-10	7.18174e-11	GO:0009987//cellular process;GO:0007018//microtubule-based movement;GO:0006928//movement of cell or subcellular component;GO:0007017//microtubule-based process;GO:0005622//intracellular anatomical structure;GO:0005856//cytoskeleton;GO:0043232//intracellular non-membrane-bounded organelle;GO:0110165//cellular anatomical entity;GO:0043226//organelle;GO:0043228//non-membrane-bounded organelle;GO:000…	K10408//dynein heavy chain, axonemal;K10408//dynein heavy chain, axonemal
HaLaN_31859	7.2	6.75	6.16	1.76	2.45	2.73	1.17769	0.00119223	0.000249486	GO:0009987//cellular process;GO:0006928//movement of cell or subcellular component;GO:0007018//microtubule-based movement;GO:0007017//microtubule-based process;GO:0032991//protein-containing complex;GO:0015630//microtubule cytoskeleton;GO:0005875//microtubule associated complex;GO:0005856//cytoskeleton;GO:0005622//intracellular anatomical structure;GO:0043229//intracellular organelle;GO:0110165//…	K10408//dynein heavy chain, axonemal
HaLaN_28944	56.23	48.7	51.86	17.3	15.01	16.8	1.26121	6.56061e-12	5.09586e-13	GO:0120025//plasma membrane bounded cell projection;GO:0099568//cytoplasmic region;GO:0005929//cilium;GO:0043232//intracellular non-membrane-bounded organelle;GO:0043228//non-membrane-bounded organelle;GO:0097014//ciliary plasm;GO:0110165//cellular anatomical entity;GO:0043229//intracellular organelle;GO:0043226//organelle;GO:0005856//cytoskeleton;GO:0005622//intracellular anatomical structure;GO…	K22614//NLR family CARD domain-containing protein 3;K22614//NLR family CARD domain-containing protein 3;K22614//NLR family CARD domain-containing protein 3
HaLaN_15478	6.87	6.5	5.67	2.13	1.4	2.87	1.19122	3.37927e-07	4.13926e-08	GO:0007017//microtubule-based process;GO:0007018//microtubule-based movement;GO:0009987//cellular process;GO:0006928//movement of cell or subcellular component;GO:0005488//binding;GO:0005524//ATP binding;GO:0015631//tubulin binding;GO:0003824//catalytic activity;GO:0003777//microtubule motor activity;GO:0030554//adenyl nucleotide binding;GO:0032553//ribonucleotide binding;GO:0032559//adenyl ribon…	K11498//centromeric protein E;K11498//centromeric protein E
HaLaN_28730	37.97	37.02	36.23	14.19	12.85	9.11	1.26537	1.26826e-06	1.66844e-07	GO:0005929//cilium;GO:0110165//cellular anatomical entity;GO:0043226//organelle;GO:0042995//cell projection;GO:0120025//plasma membrane bounded cell projection;GO:0031514//motile cilium;GO:0016787//hydrolase activity;GO:0003824//catalytic activity;	K11407//histone deacetylase 6 [EC:3.5.1.98]
HaLaN_15536	4.91	3.29	3.81	1.42	0.65	1.72	1.26852	0.0386977	0.0123021	GO:0009987//cellular process;GO:0048870//cell motility;GO:0040011//locomotion;GO:0051179//localization;GO:0051674//localization of cell;GO:0006928//movement of cell or subcellular component;GO:0042995//cell projection;GO:0110165//cellular anatomical entity;GO:0120025//plasma membrane bounded cell projection;GO:0031514//motile cilium;GO:0005929//cilium;GO:0043226//organelle;
HaLaN_23942	51.55	53.47	46.63	17.32	12.81	19.05	1.26934	7.79813e-07	9.95934e-08	GO:0005856//cytoskeleton;GO:0032838//plasma membrane bounded cell projection cytoplasm;GO:0110165//cellular anatomical entity;GO:0005930//axoneme;GO:0043228//non-membrane-bounded organelle;GO:0043229//intracellular organelle;GO:0005929//cilium;GO:0031514//motile cilium;GO:0005737//cytoplasm;GO:0099568//cytoplasmic region;GO:0043232//intracellular non-membrane-bounded organelle;GO:0043226//organel…
HaLaN_30606	216.84	209.25	186.64	76.18	40.91	91.22	1.19395	6.0519e-07	7.62821e-08	GO:0009987//cellular process;GO:0007017//microtubule-based process;GO:0043229//intracellular organelle;GO:0005874//microtubule;GO:0015630//microtubule cytoskeleton;GO:0005856//cytoskeleton;GO:0043226//organelle;GO:0005622//intracellular anatomical structure;GO:0099513//polymeric cytoskeletal fiber;GO:0099512//supramolecular fiber;GO:0110165//cellular anatomical entity;GO:0005737//cytoplasm;GO:004…	K07375//tubulin beta+ko04145//Phagosome
HaLaN_16441	0.84	2.25	1.33	0.2	0.78	0.45	1.194	0.27806	0.135539	GO:0007018//microtubule-based movement;GO:0009987//cellular process;GO:0007017//microtubule-based process;GO:0006928//movement of cell or subcellular component;GO:0030286//dynein complex;GO:0015630//microtubule cytoskeleton;GO:0043229//intracellular organelle;GO:0005622//intracellular anatomical structure;GO:0110165//cellular anatomical entity;GO:0043226//organelle;GO:0043232//intracellular non-m…	K10408//dynein heavy chain, axonemal
HaLaN_07959	33.18	25.26	25.69	12.49	3.41	10.95	1.27563	0.0269701	0.0081059	GO:0032991//protein-containing complex;GO:0043226//organelle;GO:0005929//cilium;GO:0110165//cellular anatomical entity;GO:0030991//intraciliary transport particle A;GO:0030990//intraciliary transport particle;GO:0031514//motile cilium;GO:0042995//cell projection;GO:0120025//plasma membrane bounded cell projection;	K19675//intraflagellar transport protein 43;K10955//mucin-2;K19675//intraflagellar transport protein 43;K19675//intraflagellar transport protein 43;K19675//intraflagellar transport protein 43
PB.8369	54.45	58.94	41.99	23.92	6.85	17.19	1.27897	0.0302848	0.00926826	GO:0005929//cilium;GO:0110165//cellular anatomical entity;GO:0043226//organelle;GO:0031514//motile cilium;GO:0120025//plasma membrane bounded cell projection;GO:0042995//cell projection;
HaLaN_02863	54.46	52.05	39.79	21.64	7.6	17.78	1.28335	0.0126851	0.0034178	GO:0031514//motile cilium;GO:0120025//plasma membrane bounded cell projection;GO:0005929//cilium;GO:0043226//organelle;GO:0042995//cell projection;GO:0110165//cellular anatomical entity;	K21952//CASK-interacting protein;K21952//CASK-interacting protein;K21952//CASK-interacting protein
HaLaN_17023	44.14	38.68	37.48	16.1	12.04	12.39	1.29342	1.07806e-13	7.20653e-15	GO:0060255//regulation of macromolecule metabolic process;GO:0051179//localization;GO:0050789//regulation of biological process;GO:0050794//regulation of cellular process;GO:0010608//posttranscriptional regulation of gene expression;GO:0010468//regulation of gene expression;GO:0001539//cilium or flagellum-dependent cell motility;GO:0048870//cell motility;GO:0006928//movement of cell or subcellula…
HaLaN_03919	11.78	13.56	15.59	3.79	4.61	5.87	1.29389	0.000429761	8.24246e-05	GO:0060285//cilium-dependent cell motility;GO:0048870//cell motility;GO:0009987//cellular process;GO:0040011//locomotion;GO:0001539//cilium or flagellum-dependent cell motility;GO:0051674//localization of cell;GO:0006928//movement of cell or subcellular component;GO:0051179//localization;GO:0043226//organelle;GO:0032838//plasma membrane bounded cell projection cytoplasm;GO:0097014//ciliary plasm;…
HaLaN_22275	3.96	3.93	3.94	0.96	1.81	1	1.20524	0.115012	0.0446633	GO:0009987//cellular process;GO:0007017//microtubule-based process;GO:0007018//microtubule-based movement;GO:0006928//movement of cell or subcellular component;GO:0005856//cytoskeleton;GO:0005875//microtubule associated complex;GO:0043229//intracellular organelle;GO:0043228//non-membrane-bounded organelle;GO:0015630//microtubule cytoskeleton;GO:0110165//cellular anatomical entity;GO:0043226//orga…	K10408//dynein heavy chain, axonemal
HaLaN_07382	3.44	4.2	3.75	1.2	1.57	1.16	1.20935	0.000352059	6.65692e-05	GO:0007017//microtubule-based process;GO:0009987//cellular process;GO:0007018//microtubule-based movement;GO:0006928//movement of cell or subcellular component;GO:0031224//intrinsic component of membrane;GO:0015630//microtubule cytoskeleton;GO:0016020//membrane;GO:0110165//cellular anatomical entity;GO:0005856//cytoskeleton;GO:1902494//catalytic complex;GO:0016021//integral component of membrane;…	K10408//dynein heavy chain, axonemal
HaLaN_12427	7.32	4.61	6.28	1.35	2.32	2.64	1.20957	0.0778718	0.0278901	GO:0006928//movement of cell or subcellular component;GO:0007018//microtubule-based movement;GO:0009987//cellular process;GO:0007017//microtubule-based process;GO:0000166//nucleotide binding;GO:0043167//ion binding;GO:0016787//hydrolase activity;GO:1901265//nucleoside phosphate binding;GO:0035639//purine ribonucleoside triphosphate binding;GO:0003777//microtubule motor activity;GO:0008092//cytosk…	K10395//kinesin family member 4/21/27
HaLaN_25378	19.07	20.57	22.65	7.27	6.62	5.8	1.30725	2.13464e-05	3.30804e-06	GO:0016020//membrane;GO:0110165//cellular anatomical entity;GO:0031224//intrinsic component of membrane;GO:0031514//motile cilium;GO:0005929//cilium;GO:0043226//organelle;GO:0120025//plasma membrane bounded cell projection;GO:0042995//cell projection;GO:0016021//integral component of membrane;GO:0005230//extracellular ligand-gated ion channel activity;GO:0015075//ion transmembrane transporter act…
HaLaN_19021	10.94	9.86	9.05	3.02	2.92	3.48	1.31452	3.08617e-09	2.99157e-10	GO:0040011//locomotion;GO:0001539//cilium or flagellum-dependent cell motility;GO:0006928//movement of cell or subcellular component;GO:0009987//cellular process;GO:0048870//cell motility;GO:0060285//cilium-dependent cell motility;GO:0051674//localization of cell;GO:0051179//localization;GO:0031974//membrane-enclosed lumen;GO:0043227//membrane-bounded organelle;GO:0043226//organelle;GO:0043228//n…	K18598//echinoderm microtubule-associated protein-like 6;K17890//autophagy-related protein 16-1+ko04136//Autophagy - other;K11274//chromosome transmission fidelity protein 4
HaLaN_06528	56.1	58.85	59.47	24.52	12.9	21.21	1.22142	2.24916e-08	2.40743e-09	GO:0009987//cellular process;GO:0007017//microtubule-based process;GO:0007018//microtubule-based movement;GO:0006928//movement of cell or subcellular component;GO:0110165//cellular anatomical entity;GO:0043229//intracellular organelle;GO:0015630//microtubule cytoskeleton;GO:0099081//supramolecular polymer;GO:0005622//intracellular anatomical structure;GO:0099512//supramolecular fiber;GO:0099513//…	K10393//kinesin family member 2/24;K10393//kinesin family member 2/24;K10393//kinesin family member 2/24;K10393//kinesin family member 2/24
HaLaN_14990	99.31	86.33	76.61	30.99	10.52	30.17	1.32106	6.05921e-06	8.72439e-07	GO:0042995//cell projection;GO:0043226//organelle;GO:0110165//cellular anatomical entity;GO:0120025//plasma membrane bounded cell projection;GO:0031514//motile cilium;GO:0005929//cilium;
HaLaN_29095	27.65	26.45	22.6	9.2	5.7	9.1	1.32793	2.2765e-11	1.84204e-12	GO:0001539//cilium or flagellum-dependent cell motility;GO:0006928//movement of cell or subcellular component;GO:0040011//locomotion;GO:0009987//cellular process;GO:0051179//localization;GO:0048870//cell motility;GO:0051674//localization of cell;GO:0060285//cilium-dependent cell motility;GO:0005929//cilium;GO:0120025//plasma membrane bounded cell projection;GO:0043226//organelle;GO:0042995//cell …	K17987//next to BRCA1 gene 1 protein;K10799//tankyrase [EC:2.4.2.30];K17987//next to BRCA1 gene 1 protein;K10799//tankyrase [EC:2.4.2.30];K03006//DNA-directed RNA polymerase II subunit RPB1 [EC:2.7.7.6]+ko03020//RNA polymerase;K17987//next to BRCA1 gene 1 protein;K03006//DNA-directed RNA polymerase II subunit RPB1 [EC:2.7.7.6]+ko03020//RNA polymerase;K17987//next to BRCA1 gene 1 protein;K03006//D…
HaLaN_22087	23.6	20.3	23.51	9.23	5.6	7.58	1.23218	3.18727e-07	3.89406e-08	GO:0006996//organelle organization;GO:0006928//movement of cell or subcellular component;GO:0060271//cilium assembly;GO:0071840//cellular component organization or biogenesis;GO:0030031//cell projection assembly;GO:0007018//microtubule-based movement;GO:0007017//microtubule-based process;GO:0044782//cilium organization;GO:0009987//cellular process;GO:0022607//cellular component assembly;GO:001604…
HaLaN_15755	23.1	26.16	22.62	8.27	7.91	8	1.23271	1.75503e-07	2.084e-08	GO:0006810//transport;GO:0051179//localization;GO:0071840//cellular component organization or biogenesis;GO:0030031//cell projection assembly;GO:0120031//plasma membrane bounded cell projection assembly;GO:0120036//plasma membrane bounded cell projection organization;GO:0060271//cilium assembly;GO:0009987//cellular process;GO:0044782//cilium organization;GO:0046907//intracellular transport;GO:007…	K16748//Bardet-Biedl syndrome 5 protein
HaLaN_11399	123.72	126.68	121.51	46.58	25.02	35.29	1.33074	6.38976e-11	5.35731e-12	GO:0042995//cell projection;GO:0031514//motile cilium;GO:0043226//organelle;GO:0005929//cilium;GO:0120025//plasma membrane bounded cell projection;GO:0110165//cellular anatomical entity;
HaLaN_10545	2.7	4.24	2.14	1.09	0.41	1.29	1.33534	0.176228	0.0758512	GO:0043226//organelle;GO:0005929//cilium;GO:0031514//motile cilium;GO:0042995//cell projection;GO:0110165//cellular anatomical entity;GO:0120025//plasma membrane bounded cell projection;
HaLaN_16877	9.75	8.26	5.81	2.83	2.43	2.19	1.33629	0.00222703	0.00049224	GO:0065007//biological regulation;GO:0042127//regulation of cell population proliferation;GO:0050789//regulation of biological process;GO:0050794//regulation of cellular process;GO:0048523//negative regulation of cellular process;GO:0048519//negative regulation of biological process;GO:0008285//negative regulation of cell population proliferation;GO:0110165//cellular anatomical entity;GO:0005929/…
HaLaN_10244	2.96	2.94	3.9	0.69	1.02	1.54	1.24271	0.0115533	0.00307757	GO:0071840//cellular component organization or biogenesis;GO:0030031//cell projection assembly;GO:0044782//cilium organization;GO:0044085//cellular component biogenesis;GO:0120036//plasma membrane bounded cell projection organization;GO:0070925//organelle assembly;GO:0009987//cellular process;GO:0022607//cellular component assembly;GO:0030030//cell projection organization;GO:0006996//organelle or…	K16533//centrosomal protein CEP290;K02184//formin 2
HaLaN_12917	7.54	3.74	4.44	1.41	1.52	1.84	1.24388	0.130346	0.0520869	GO:0007018//microtubule-based movement;GO:0007017//microtubule-based process;GO:0009987//cellular process;GO:0006928//movement of cell or subcellular component;GO:0042995//cell projection;GO:0005858//axonemal dynein complex;GO:0005622//intracellular anatomical structure;GO:0030286//dynein complex;GO:0005929//cilium;GO:0032991//protein-containing complex;GO:0043229//intracellular organelle;GO:0005…	K10408//dynein heavy chain, axonemal
HaLaN_01780	38.02	36.09	36.06	12.26	8.78	12.46	1.33641	4.40746e-16	2.51486e-17	GO:0043226//organelle;GO:0005929//cilium;GO:0031514//motile cilium;GO:0042995//cell projection;GO:0110165//cellular anatomical entity;GO:0120025//plasma membrane bounded cell projection;GO:0016772//transferase activity, transferring phosphorus-containing groups;GO:0003824//catalytic activity;GO:0000166//nucleotide binding;GO:0005524//ATP binding;GO:0016776//phosphotransferase activity, phosphate …	K22020//mucin-19;K14306//nuclear pore complex protein Nup62+ko03013//Nucleocytoplasmic transport
HaLaN_32520	74.95	60.83	60.13	31.71	11.8	20.92	1.24563	0.00040266	7.67707e-05	GO:0009987//cellular process;GO:0007017//microtubule-based process;GO:0043228//non-membrane-bounded organelle;GO:0043232//intracellular non-membrane-bounded organelle;GO:0005856//cytoskeleton;GO:0110165//cellular anatomical entity;GO:0099512//supramolecular fiber;GO:0005622//intracellular anatomical structure;GO:0099081//supramolecular polymer;GO:0043226//organelle;GO:0099513//polymeric cytoskele…	K07375//tubulin beta+ko04145//Phagosome
HaLaN_16979	5.23	4.84	4.51	1.65	1.79	1.35	1.24581	9.16967e-05	1.55752e-05	GO:0040011//locomotion;GO:0044782//cilium organization;GO:0001539//cilium or flagellum-dependent cell motility;GO:0007018//microtubule-based movement;GO:0007010//cytoskeleton organization;GO:0071840//cellular component organization or biogenesis;GO:0070925//organelle assembly;GO:0003341//cilium movement;GO:0120031//plasma membrane bounded cell projection assembly;GO:0035082//axoneme assembly;GO:0…
HaLaN_06754	20.52	21.18	22.58	7.35	5.37	8.36	1.24781	6.2557e-09	6.26278e-10	GO:0019932//second-messenger-mediated signaling;GO:0007165//signal transduction;GO:0035556//intracellular signal transduction;GO:0050794//regulation of cellular process;GO:0006952//defense response;GO:0007017//microtubule-based process;GO:0023052//signaling;GO:0009987//cellular process;GO:0065007//biological regulation;GO:0019722//calcium-mediated signaling;GO:0006950//response to stress;GO:00071…	K02183//calmodulin+ko04016//MAPK signaling pathway - plant+ko04626//Plant-pathogen interaction+ko04070//Phosphatidylinositol signaling system;K13448//calcium-binding protein CML+ko04626//Plant-pathogen interaction;K02183//calmodulin+ko04016//MAPK signaling pathway - plant+ko04626//Plant-pathogen interaction+ko04070//Phosphatidylinositol signaling system;K13448//calcium-binding protein CML+ko04626…
PB.5636	82.71	80.71	79.65	33.53	16.01	25.1	1.34816	6.16158e-09	6.16275e-10	GO:0120025//plasma membrane bounded cell projection;GO:0043226//organelle;GO:0005929//cilium;GO:0042995//cell projection;GO:0031514//motile cilium;GO:0110165//cellular anatomical entity;
HaLaN_23419	127.24	119.26	90.7	48.89	18.47	35.13	1.35192	2.14916e-06	2.91186e-07	GO:0120025//plasma membrane bounded cell projection;GO:0005929//cilium;GO:0110165//cellular anatomical entity;GO:0043226//organelle;GO:0031514//motile cilium;GO:0042995//cell projection;
HaLaN_07697	21.61	20.16	14.94	7.29	3.18	6.84	1.35465	6.59902e-05	1.09908e-05	GO:0016310//phosphorylation;GO:0043412//macromolecule modification;GO:0044260//cellular macromolecule metabolic process;GO:0044267//cellular protein metabolic process;GO:0019538//protein metabolic process;GO:0008152//metabolic process;GO:0036211//protein modification process;GO:0006796//phosphate-containing compound metabolic process;GO:1901564//organonitrogen compound metabolic process;GO:000998…	K08824//cyclin-dependent kinase-like [EC:2.7.11.22]
HaLaN_07905	53.38	50.37	57.8	15.2	14.23	20.87	1.36257	9.51396e-15	5.93761e-16	GO:0044237//cellular metabolic process;GO:0006075//(1->3)-beta-D-glucan biosynthetic process;GO:0009250//glucan biosynthetic process;GO:0034645//cellular macromolecule biosynthetic process;GO:0009987//cellular process;GO:0051274//beta-glucan biosynthetic process;GO:0008152//metabolic process;GO:0009059//macromolecule biosynthetic process;GO:0016051//carbohydrate biosynthetic process;GO:0044249//c…	K00706//1,3-beta-glucan synthase [EC:2.4.1.34]+ko01100//Metabolic pathways+ko00500//Starch and sucrose metabolism;K11000//callose synthase [EC:2.4.1.-];K00706//1,3-beta-glucan synthase [EC:2.4.1.34]+ko01100//Metabolic pathways+ko00500//Starch and sucrose metabolism;K00706//1,3-beta-glucan synthase [EC:2.4.1.34]+ko01100//Metabolic pathways+ko00500//Starch and sucrose metabolism
HaLaN_03622	3.75	3.91	3.42	0.82	1.8	0.99	1.26015	0.00199075	0.000435191	GO:0009987//cellular process;GO:0007018//microtubule-based movement;GO:0007017//microtubule-based process;GO:0006928//movement of cell or subcellular component;GO:0032991//protein-containing complex;GO:0110165//cellular anatomical entity;GO:0043228//non-membrane-bounded organelle;GO:0005856//cytoskeleton;GO:0005875//microtubule associated complex;GO:1902494//catalytic complex;GO:0043226//organell…	K10408//dynein heavy chain, axonemal
PB.7220	47.09	56.76	31.89	18.65	7.35	14.98	1.36285	1.68722e-05	2.57803e-06	GO:0005929//cilium;GO:0042995//cell projection;GO:0110165//cellular anatomical entity;GO:0120025//plasma membrane bounded cell projection;GO:0043226//organelle;GO:0031514//motile cilium;
HaLaN_30547	24.14	25.92	19.37	9.68	4.15	8.77	1.26374	6.56457e-06	9.48923e-07	GO:0016043//cellular component organization;GO:0030030//cell projection organization;GO:0022607//cellular component assembly;GO:0040011//locomotion;GO:0060271//cilium assembly;GO:0006928//movement of cell or subcellular component;GO:0007018//microtubule-based movement;GO:0000226//microtubule cytoskeleton organization;GO:0070286//axonemal dynein complex assembly;GO:0001578//microtubule bundle form…
HaLaN_04507	44.76	42.67	30.69	14.15	5.1	14.97	1.3638	0.0119731	0.00320146	GO:0042995//cell projection;GO:0110165//cellular anatomical entity;GO:0031514//motile cilium;GO:0120025//plasma membrane bounded cell projection;GO:0043226//organelle;GO:0005929//cilium;GO:0004672//protein kinase activity;GO:0032555//purine ribonucleotide binding;GO:1901265//nucleoside phosphate binding;GO:0032559//adenyl ribonucleotide binding;GO:0043167//ion binding;GO:0030554//adenyl nucleotid…	K08830//renal tumor antigen [EC:2.7.11.22];K08830//renal tumor antigen [EC:2.7.11.22]
HaLaN_10543	4.69	5.49	5.97	1.16	2.07	1.7	1.3679	0.00258574	0.000579907	GO:0042995//cell projection;GO:0031514//motile cilium;GO:0043226//organelle;GO:0005929//cilium;GO:0110165//cellular anatomical entity;GO:0120025//plasma membrane bounded cell projection;
HaLaN_20890	3.04	3.1	2.65	0.78	0.7	1.42	1.26895	0.0126728	0.00341409	GO:0009987//cellular process;GO:0006928//movement of cell or subcellular component;GO:0007018//microtubule-based movement;GO:0007017//microtubule-based process;GO:0032991//protein-containing complex;GO:1902494//catalytic complex;GO:0015630//microtubule cytoskeleton;GO:0043228//non-membrane-bounded organelle;GO:0005856//cytoskeleton;GO:0005875//microtubule associated complex;GO:0005622//intracellu…	K10414//dynein heavy chain 2, cytosolic+ko04145//Phagosome
HaLaN_23016	66.53	58.83	55	24.62	12.55	16.91	1.37025	2.02686e-06	2.73595e-07	GO:0009987//cellular process;GO:0070727//cellular macromolecule localization;GO:0050789//regulation of biological process;GO:0015031//protein transport;GO:0023052//signaling;GO:0006886//intracellular protein transport;GO:0015833//peptide transport;GO:0007264//small GTPase mediated signal transduction;GO:0033036//macromolecule localization;GO:0050794//regulation of cellular process;GO:0071702//org…	K07934//intraflagellar transport protein 27
HaLaN_21943	2.92	1.99	3.68	1.19	0.67	0.83	1.2725	0.0591357	0.0201375	GO:0060271//cilium assembly;GO:0009987//cellular process;GO:0120031//plasma membrane bounded cell projection assembly;GO:0120036//plasma membrane bounded cell projection organization;GO:0071840//cellular component organization or biogenesis;GO:0070925//organelle assembly;GO:0044782//cilium organization;GO:0030030//cell projection organization;GO:0030031//cell projection assembly;GO:0016043//cellu…	K16533//centrosomal protein CEP290;K02184//formin 2
HaLaN_20439	21.49	23.58	21.28	7.5	8.77	7.12	1.27274	7.5557e-15	4.68694e-16	GO:0009987//cellular process;GO:0006928//movement of cell or subcellular component;GO:0007017//microtubule-based process;GO:0007018//microtubule-based movement;GO:0005875//microtubule associated complex;GO:0099512//supramolecular fiber;GO:0032991//protein-containing complex;GO:0043229//intracellular organelle;GO:0005856//cytoskeleton;GO:0043232//intracellular non-membrane-bounded organelle;GO:011…	K20478//golgin subfamily B member 1;K20478//golgin subfamily B member 1;K20478//golgin subfamily B member 1
HaLaN_21170	22.4	25.13	23.22	8.12	3.76	9.22	1.37194	9.99152e-05	1.71095e-05	GO:0110165//cellular anatomical entity;GO:0120025//plasma membrane bounded cell projection;GO:0031514//motile cilium;GO:0042995//cell projection;GO:0005929//cilium;GO:0043226//organelle;	K15426//serine/threonine-protein phosphatase 4 regulatory subunit 4
HaLaN_22641	56.9	58.75	51.02	20.54	12.83	17.15	1.37278	2.7852e-13	1.9153e-14	GO:0042995//cell projection;GO:0005930//axoneme;GO:0099568//cytoplasmic region;GO:0110165//cellular anatomical entity;GO:0043232//intracellular non-membrane-bounded organelle;GO:0032838//plasma membrane bounded cell projection cytoplasm;GO:0043228//non-membrane-bounded organelle;GO:0005737//cytoplasm;GO:0043229//intracellular organelle;GO:0005856//cytoskeleton;GO:0005929//cilium;GO:0031514//motil…	K22020//mucin-19
HaLaN_07504	3.71	4.36	2.69	1.2	1.69	0.68	1.28143	0.0460392	0.0150547	GO:0006928//movement of cell or subcellular component;GO:0007017//microtubule-based process;GO:0009987//cellular process;GO:0007018//microtubule-based movement;GO:0043229//intracellular organelle;GO:0043226//organelle;GO:0005856//cytoskeleton;GO:0005875//microtubule associated complex;GO:0030286//dynein complex;GO:0015630//microtubule cytoskeleton;GO:0032991//protein-containing complex;GO:0005622…	K10408//dynein heavy chain, axonemal
HaLaN_26522	36.37	41.95	30.61	14.8	9.7	8.23	1.37294	3.84649e-07	4.73094e-08	GO:0043226//organelle;GO:0110165//cellular anatomical entity;GO:0120025//plasma membrane bounded cell projection;GO:0031514//motile cilium;GO:0042995//cell projection;GO:0005929//cilium;
HaLaN_25850	26.51	27.36	22.8	9.52	4.6	8.13	1.38349	7.39423e-10	6.75566e-11	GO:0040011//locomotion;GO:0001539//cilium or flagellum-dependent cell motility;GO:0048870//cell motility;GO:0009987//cellular process;GO:0051674//localization of cell;GO:0006928//movement of cell or subcellular component;GO:0060285//cilium-dependent cell motility;GO:0051179//localization;GO:0099568//cytoplasmic region;GO:0031514//motile cilium;GO:0032838//plasma membrane bounded cell projection c…	K17550//protein phosphatase 1 regulatory subunit 7
HaLaN_14464	104.86	101.92	94.5	34.73	24.46	30.5	1.3883	1.55381e-17	8.07858e-19	GO:0006810//transport;GO:0015031//protein transport;GO:0045184//establishment of protein localization;GO:0071702//organic substance transport;GO:0033036//macromolecule localization;GO:0071705//nitrogen compound transport;GO:0015833//peptide transport;GO:0051234//establishment of localization;GO:0051179//localization;GO:0008104//protein localization;GO:0042886//amide transport;GO:0016020//membrane…	K16473//intraflagellar transport protein 20;K16473//intraflagellar transport protein 20
HaLaN_01650	147.8	156.54	124.56	50.52	29.19	46.67	1.39035	5.23388e-11	4.36112e-12	GO:0031514//motile cilium;GO:0043226//organelle;GO:0110165//cellular anatomical entity;GO:0042995//cell projection;GO:0005929//cilium;GO:0120025//plasma membrane bounded cell projection;GO:0005488//binding;GO:0005516//calmodulin binding;GO:0005515//protein binding;
HaLaN_03620	9.09	7.5	7.79	2	2.45	3.28	1.29621	8.85678e-05	1.50075e-05	GO:0007017//microtubule-based process;GO:0009987//cellular process;GO:0007018//microtubule-based movement;GO:0006928//movement of cell or subcellular component;GO:0043226//organelle;GO:0005875//microtubule associated complex;GO:0110165//cellular anatomical entity;GO:0043229//intracellular organelle;GO:0015630//microtubule cytoskeleton;GO:0032991//protein-containing complex;GO:0005856//cytoskeleto…	K10408//dynein heavy chain, axonemal
HaLaN_10121	27.62	27.35	24.26	9.59	5.49	8.46	1.393	2.5372e-11	2.06336e-12	GO:0005929//cilium;GO:0120025//plasma membrane bounded cell projection;GO:0031514//motile cilium;GO:0043226//organelle;GO:0042995//cell projection;GO:0110165//cellular anatomical entity;GO:0140096//catalytic activity, acting on a protein;GO:0097367//carbohydrate derivative binding;GO:0016773//phosphotransferase activity, alcohol group as acceptor;GO:0016740//transferase activity;GO:0032559//adeny…	K08857//NIMA (never in mitosis gene a)-related kinase 1/4/5 [EC:2.7.11.1];K08857//NIMA (never in mitosis gene a)-related kinase 1/4/5 [EC:2.7.11.1];K08857//NIMA (never in mitosis gene a)-related kinase 1/4/5 [EC:2.7.11.1]
HaLaN_03621	3.26	3.73	4.09	1.06	0.83	1.65	1.3064	0.0019395	0.000423499	GO:0009987//cellular process;GO:0006928//movement of cell or subcellular component;GO:0007017//microtubule-based process;GO:0007018//microtubule-based movement;GO:0043226//organelle;GO:0043232//intracellular non-membrane-bounded organelle;GO:1902494//catalytic complex;GO:0015630//microtubule cytoskeleton;GO:0030286//dynein complex;GO:0043228//non-membrane-bounded organelle;GO:0005622//intracellul…	K10408//dynein heavy chain, axonemal
HaLaN_21089	203.74	196.01	191.7	70.38	52.82	54.55	1.40085	7.61329e-19	3.66839e-20	GO:0042995//cell projection;GO:0031514//motile cilium;GO:0005929//cilium;GO:0120025//plasma membrane bounded cell projection;GO:0110165//cellular anatomical entity;GO:0043226//organelle;
HaLaN_17347	19.96	22.64	16.18	8.02	2.22	6.99	1.40094	0.000271617	5.01791e-05	GO:0071704//organic substance metabolic process;GO:0044260//cellular macromolecule metabolic process;GO:0006807//nitrogen compound metabolic process;GO:0044238//primary metabolic process;GO:0043170//macromolecule metabolic process;GO:0006464//cellular protein modification process;GO:0006793//phosphorus metabolic process;GO:0036211//protein modification process;GO:0044267//cellular protein metabol…	K08824//cyclin-dependent kinase-like [EC:2.7.11.22]
HaLaN_12106	15.14	17.14	13.2	4.35	4.16	5.09	1.4011	4.00088e-07	4.9309e-08	GO:0043226//organelle;GO:0042995//cell projection;GO:0120025//plasma membrane bounded cell projection;GO:0005929//cilium;GO:0110165//cellular anatomical entity;GO:0031514//motile cilium;GO:0003824//catalytic activity;GO:0016301//kinase activity;GO:0016740//transferase activity;GO:0019205//nucleobase-containing compound kinase activity;GO:0004017//adenylate kinase activity;GO:0050145//nucleoside m…	K14306//nuclear pore complex protein Nup62+ko03013//Nucleocytoplasmic transport;K17987//next to BRCA1 gene 1 protein;K02184//formin 2
HaLaN_14707	28.89	29.84	22	10.85	3.54	9.26	1.40143	0.00312974	0.000718065	GO:0031514//motile cilium;GO:0120025//plasma membrane bounded cell projection;GO:0005929//cilium;GO:0110165//cellular anatomical entity;GO:0042995//cell projection;GO:0043226//organelle;	K17987//next to BRCA1 gene 1 protein;K19719//collagen, type II, alpha
HaLaN_07505	3.13	3.36	2.74	1.36	0.76	0.76	1.32275	0.00579923	0.00141997	GO:0006928//movement of cell or subcellular component;GO:0007018//microtubule-based movement;GO:0009987//cellular process;GO:0007017//microtubule-based process;GO:0005622//intracellular anatomical structure;GO:0005856//cytoskeleton;GO:0097014//ciliary plasm;GO:0043228//non-membrane-bounded organelle;GO:0030286//dynein complex;GO:0043226//organelle;GO:0005737//cytoplasm;GO:0036156//inner dynein ar…	K10408//dynein heavy chain, axonemal
HaLaN_11731	6.12	5.09	7.5	2.42	1.71	1.78	1.32392	0.000389826	7.41522e-05	GO:0000278//mitotic cell cycle;GO:0140014//mitotic nuclear division;GO:0051321//meiotic cell cycle;GO:0051656//establishment of organelle localization;GO:0051383//kinetochore organization;GO:0007059//chromosome segregation;GO:0007080//mitotic metaphase plate congression;GO:1903046//meiotic cell cycle process;GO:0048285//organelle fission;GO:0051649//establishment of localization in cell;GO:002240…	K11548//kinetochore protein Nuf2
HaLaN_24602	8.7	9.96	6	2.96	0.73	3.7	1.32417	0.0256104	0.00763534	GO:0000226//microtubule cytoskeleton organization;GO:0003341//cilium movement;GO:0120036//plasma membrane bounded cell projection organization;GO:0009987//cellular process;GO:0044782//cilium organization;GO:0065003//protein-containing complex assembly;GO:0007018//microtubule-based movement;GO:0001578//microtubule bundle formation;GO:0006928//movement of cell or subcellular component;GO:0001539//c…
HaLaN_13631	11.6	11.43	14	4.73	1.87	4.96	1.32525	0.000273078	5.04577e-05	GO:0042886//amide transport;GO:0030031//cell projection assembly;GO:0120031//plasma membrane bounded cell projection assembly;GO:0006886//intracellular protein transport;GO:0033036//macromolecule localization;GO:0007018//microtubule-based movement;GO:0070925//organelle assembly;GO:0015833//peptide transport;GO:0098840//protein transport along microtubule;GO:0045184//establishment of protein local…	K19677//intraflagellar transport protein 81
HaLaN_16981	7.93	6.47	7.51	1.56	2.17	3.06	1.32631	0.000574659	0.000112755	GO:0001578//microtubule bundle formation;GO:0040011//locomotion;GO:0000226//microtubule cytoskeleton organization;GO:0006996//organelle organization;GO:0001539//cilium or flagellum-dependent cell motility;GO:0044782//cilium organization;GO:0071840//cellular component organization or biogenesis;GO:0003341//cilium movement;GO:0030031//cell projection assembly;GO:0009987//cellular process;GO:0007018…
HaLaN_14744	13	15.1	10.89	5.4	2.01	4.09	1.40381	0.000503567	9.76737e-05	GO:0043232//intracellular non-membrane-bounded organelle;GO:0097014//ciliary plasm;GO:0005929//cilium;GO:0042995//cell projection;GO:0043226//organelle;GO:0099568//cytoplasmic region;GO:0005737//cytoplasm;GO:0043229//intracellular organelle;GO:0120025//plasma membrane bounded cell projection;GO:0032838//plasma membrane bounded cell projection cytoplasm;GO:0015630//microtubule cytoskeleton;GO:0005…	K13124//mitogen-activated protein kinase organizer 1;K21763//mitogen-activated protein kinase binding protein 1;K14963//COMPASS component SWD3
HaLaN_11896	81.82	65.58	75.04	24.1	13.61	27.26	1.42574	4.54391e-09	4.49328e-10	GO:0008152//metabolic process;GO:0016070//RNA metabolic process;GO:0009987//cellular process;GO:0043170//macromolecule metabolic process;GO:0046483//heterocycle metabolic process;GO:0006725//cellular aromatic compound metabolic process;GO:0044237//cellular metabolic process;GO:0006807//nitrogen compound metabolic process;GO:0006139//nucleobase-containing compound metabolic process;GO:0006396//RNA…	K19673//tetratricopeptide repeat protein 21B;K19673//tetratricopeptide repeat protein 21B
HaLaN_21723	1.26	1.95	1.46	0.55	0.43	0.51	1.3292	0.0634182	0.0218593	GO:0007017//microtubule-based process;GO:0007018//microtubule-based movement;GO:0009987//cellular process;GO:0006928//movement of cell or subcellular component;GO:0032991//protein-containing complex;GO:0043226//organelle;GO:0110165//cellular anatomical entity;GO:0043228//non-membrane-bounded organelle;GO:1902494//catalytic complex;GO:0043232//intracellular non-membrane-bounded organelle;GO:000587…	K10408//dynein heavy chain, axonemal;K02184//formin 2
HaLaN_08893	23.44	20.07	14.62	6.57	4.09	6.24	1.42685	0.000369126	6.99939e-05	GO:0042995//cell projection;GO:0120025//plasma membrane bounded cell projection;GO:0110165//cellular anatomical entity;GO:0005929//cilium;GO:0031514//motile cilium;GO:0043226//organelle;
HaLaN_14198	9.71	9.23	10.05	3.75	1.03	3.91	1.33461	0.00646116	0.001604	GO:0006928//movement of cell or subcellular component;GO:0007018//microtubule-based movement;GO:0009987//cellular process;GO:0007017//microtubule-based process;GO:0043228//non-membrane-bounded organelle;GO:0043226//organelle;GO:0005875//microtubule associated complex;GO:0110165//cellular anatomical entity;GO:0005856//cytoskeleton;GO:0043229//intracellular organelle;GO:0005622//intracellular anato…	K10408//dynein heavy chain, axonemal
HaLaN_06461	2.52	1.96	2.37	0.93	0.38	0.63	1.43313	0.112117	0.043345	GO:0008152//metabolic process;GO:0006629//lipid metabolic process;GO:0044238//primary metabolic process;GO:0071704//organic substance metabolic process;GO:0042995//cell projection;GO:0005929//cilium;GO:0031514//motile cilium;GO:0043226//organelle;GO:0120025//plasma membrane bounded cell projection;GO:0110165//cellular anatomical entity;GO:0042578//phosphoric ester hydrolase activity;GO:0016788//h…
HaLaN_29563	78.66	74.93	66.6	28.69	14.5	19.67	1.44684	3.99952e-09	3.92853e-10	GO:0043226//organelle;GO:0042995//cell projection;GO:0120025//plasma membrane bounded cell projection;GO:0110165//cellular anatomical entity;GO:0005929//cilium;GO:0031514//motile cilium;	K00889//1-phosphatidylinositol-4-phosphate 5-kinase [EC:2.7.1.68]+ko04144//Endocytosis+ko01100//Metabolic pathways+ko04070//Phosphatidylinositol signaling system+ko00562//Inositol phosphate metabolism
HaLaN_22640	6.9	7.91	4.86	2.09	1.07	2.41	1.44749	0.0537143	0.0179921	GO:0005930//axoneme;GO:0005929//cilium;GO:0120025//plasma membrane bounded cell projection;GO:0042995//cell projection;GO:0005737//cytoplasm;GO:0031514//motile cilium;GO:0043229//intracellular organelle;GO:0032838//plasma membrane bounded cell projection cytoplasm;GO:0043228//non-membrane-bounded organelle;GO:0005622//intracellular anatomical structure;GO:0110165//cellular anatomical entity;GO:00…
HaLaN_10551	3.02	2.61	2.78	0.88	0.77	0.95	1.343	0.00642377	0.0015936	GO:0007017//microtubule-based process;GO:0007018//microtubule-based movement;GO:0006928//movement of cell or subcellular component;GO:0009987//cellular process;GO:0110165//cellular anatomical entity;GO:0005856//cytoskeleton;GO:0043229//intracellular organelle;GO:0030286//dynein complex;GO:0032991//protein-containing complex;GO:0005875//microtubule associated complex;GO:0005622//intracellular anat…	K10408//dynein heavy chain, axonemal
HaLaN_08166	28.4	26.61	24.19	8.01	5.99	8.86	1.4515	5.52725e-16	3.17642e-17	GO:0009987//cellular process;GO:0051674//localization of cell;GO:0048870//cell motility;GO:0040011//locomotion;GO:0006928//movement of cell or subcellular component;GO:0051179//localization;GO:0110165//cellular anatomical entity;GO:0120025//plasma membrane bounded cell projection;GO:0005929//cilium;GO:0043226//organelle;GO:0031514//motile cilium;GO:0042995//cell projection;	K19721//collagen, type V/XI/XXIV/XXVII, alpha;K02184//formin 2
HaLaN_02150	141.87	151.57	122.78	46.82	18.46	48.5	1.45209	0.00184608	0.000401763	GO:0120025//plasma membrane bounded cell projection;GO:0042995//cell projection;GO:0043226//organelle;GO:0005929//cilium;GO:0031514//motile cilium;GO:0110165//cellular anatomical entity;	K19720//collagen, type III, alpha;K19720//collagen, type III, alpha
HaLaN_24737	118.89	137.53	103.43	50.87	13.14	40.98	1.34923	0.0279097	0.00842545	GO:0016043//cellular component organization;GO:0009987//cellular process;GO:0007049//cell cycle;GO:0007017//microtubule-based process;GO:0071840//cellular component organization or biogenesis;GO:0007010//cytoskeleton organization;GO:0000278//mitotic cell cycle;GO:0000226//microtubule cytoskeleton organization;GO:0006996//organelle organization;GO:0099081//supramolecular polymer;GO:0043228//non-me…	K07375//tubulin beta+ko04145//Phagosome
HaLaN_07503	2.94	1.51	1.47	0.97	0.3	0.41	1.34974	0.194145	0.0856038	GO:0006928//movement of cell or subcellular component;GO:0009987//cellular process;GO:0007017//microtubule-based process;GO:0007018//microtubule-based movement;GO:0005622//intracellular anatomical structure;GO:0005856//cytoskeleton;GO:0043226//organelle;GO:0032991//protein-containing complex;GO:0043232//intracellular non-membrane-bounded organelle;GO:0030286//dynein complex;GO:0043228//non-membra…	K10408//dynein heavy chain, axonemal
PB.6207	48.81	50.63	41.92	16.04	11.12	13.36	1.45428	1.36908e-15	8.07902e-17	GO:0033036//macromolecule localization;GO:0009058//biosynthetic process;GO:0044237//cellular metabolic process;GO:1901576//organic substance biosynthetic process;GO:0015031//protein transport;GO:0044238//primary metabolic process;GO:0044271//cellular nitrogen compound biosynthetic process;GO:0071702//organic substance transport;GO:0070727//cellular macromolecule localization;GO:1901564//organonit…	K07935//intraflagellar transport protein 22
HaLaN_31471	10.83	9	7.87	1.5	1.62	4.39	1.45474	0.0161387	0.00448189	GO:0030030//cell projection organization;GO:0016043//cellular component organization;GO:0009987//cellular process;GO:0071840//cellular component organization or biogenesis;GO:0071944//cell periphery;GO:0016020//membrane;GO:0031224//intrinsic component of membrane;GO:0042995//cell projection;GO:0043226//organelle;GO:0110165//cellular anatomical entity;GO:0005622//intracellular anatomical structure…
HaLaN_27660	8.54	5.8	7.04	1.2	3.39	1.39	1.45479	0.0522306	0.0173998	GO:0005929//cilium;GO:0043226//organelle;GO:0031514//motile cilium;GO:0120025//plasma membrane bounded cell projection;GO:0042995//cell projection;GO:0110165//cellular anatomical entity;GO:0005488//binding;GO:1901363//heterocyclic compound binding;GO:0003676//nucleic acid binding;GO:0097159//organic cyclic compound binding;
HaLaN_28724	145.24	140.69	112.82	52.91	16.87	42.03	1.46281	3.98955e-06	5.59621e-07	GO:0031514//motile cilium;GO:0110165//cellular anatomical entity;GO:0042995//cell projection;GO:0097546//ciliary base;GO:0043226//organelle;GO:0120025//plasma membrane bounded cell projection;GO:0005929//cilium;
HaLaN_27425	50.3	52.48	43.57	19.99	11.48	15.59	1.36302	1.01391e-10	8.62844e-12	GO:0044085//cellular component biogenesis;GO:0120031//plasma membrane bounded cell projection assembly;GO:0044782//cilium organization;GO:0098840//protein transport along microtubule;GO:0030031//cell projection assembly;GO:0006810//transport;GO:0071705//nitrogen compound transport;GO:1905515//non-motile cilium assembly;GO:0051641//cellular localization;GO:0099111//microtubule-based transport;GO:0…	K04638//intraflagellar transport protein 57;K04638//intraflagellar transport protein 57
HaLaN_10266	2.91	5.75	3.69	0.58	1.6	1.51	1.36372	0.00580729	0.00142212	GO:0009987//cellular process;GO:0006928//movement of cell or subcellular component;GO:0007018//microtubule-based movement;GO:0007017//microtubule-based process;GO:0043229//intracellular organelle;GO:0110165//cellular anatomical entity;GO:0043228//non-membrane-bounded organelle;GO:0043232//intracellular non-membrane-bounded organelle;GO:0005856//cytoskeleton;GO:0032991//protein-containing complex;…	K10408//dynein heavy chain, axonemal
HaLaN_30939	129.13	123.42	123.32	47.57	29.76	31.14	1.46285	8.00493e-15	4.97316e-16	GO:0005929//cilium;GO:0110165//cellular anatomical entity;GO:0120025//plasma membrane bounded cell projection;GO:0043226//organelle;GO:0031514//motile cilium;GO:0042995//cell projection;
HaLaN_26703	384.76	376.56	311.09	130.49	67.88	110.29	1.46627	9.54665e-12	7.50236e-13	GO:0120025//plasma membrane bounded cell projection;GO:0031514//motile cilium;GO:0043226//organelle;GO:0042995//cell projection;GO:0005929//cilium;GO:0110165//cellular anatomical entity;
HaLaN_04425	290.11	290.01	218.49	113.24	37.45	68.77	1.46818	0.00239856	0.000533777	GO:0031514//motile cilium;GO:0120025//plasma membrane bounded cell projection;GO:0042995//cell projection;GO:0043226//organelle;GO:0005929//cilium;GO:0110165//cellular anatomical entity;
HaLaN_12922	19.88	14.89	14.81	4.82	3.2	6.83	1.37032	7.02467e-05	1.17461e-05	GO:0009987//cellular process;GO:0007018//microtubule-based movement;GO:0007017//microtubule-based process;GO:0006928//movement of cell or subcellular component;GO:0043228//non-membrane-bounded organelle;GO:0120025//plasma membrane bounded cell projection;GO:0005622//intracellular anatomical structure;GO:0110165//cellular anatomical entity;GO:0005858//axonemal dynein complex;GO:0043229//intracellu…	K10408//dynein heavy chain, axonemal
HaLaN_17345	14.35	12.1	10.84	5.8	1.62	3.74	1.37148	0.0017915	0.000388645	GO:0050794//regulation of cellular process;GO:0000226//microtubule cytoskeleton organization;GO:0016043//cellular component organization;GO:1902850//microtubule cytoskeleton organization involved in mitosis;GO:0051726//regulation of cell cycle;GO:0051302//regulation of cell division;GO:0050789//regulation of biological process;GO:0007049//cell cycle;GO:1903047//mitotic cell cycle process;GO:00099…	K08850//aurora kinase, other [EC:2.7.11.1]
HaLaN_16753	41.28	39.01	40.56	12.93	8.85	12.26	1.47485	5.86462e-17	3.17835e-18	GO:0005929//cilium;GO:0042995//cell projection;GO:0043226//organelle;GO:0120025//plasma membrane bounded cell projection;GO:0110165//cellular anatomical entity;GO:0031514//motile cilium;
HaLaN_15166	32.32	42.58	34.91	12.86	12.28	7.12	1.48885	3.49087e-14	2.25664e-15	GO:0110165//cellular anatomical entity;GO:0005929//cilium;GO:0031514//motile cilium;GO:0120025//plasma membrane bounded cell projection;GO:0042995//cell projection;GO:0043226//organelle;
HaLaN_16311	19.84	24.59	16.8	7.12	3.48	6.2	1.4897	9.79716e-06	1.44888e-06	GO:0031514//motile cilium;GO:0042995//cell projection;GO:0110165//cellular anatomical entity;GO:0120025//plasma membrane bounded cell projection;GO:0005929//cilium;GO:0043226//organelle;
PB.6589	16.37	15.08	17.72	7.99	0.82	2.91	1.49591	0.0990791	0.0372443	GO:0042995//cell projection;GO:0043226//organelle;GO:0120025//plasma membrane bounded cell projection;GO:0005929//cilium;GO:0110165//cellular anatomical entity;GO:0031514//motile cilium;	K19400//leucine zipper transcription factor-like protein 1
HaLaN_26450	57.87	60.88	60.15	24.3	12.03	17.41	1.38172	5.05303e-08	5.6583e-09	GO:0030030//cell projection organization;GO:0015031//protein transport;GO:0010970//transport along microtubule;GO:0006996//organelle organization;GO:0042886//amide transport;GO:0006928//movement of cell or subcellular component;GO:0071840//cellular component organization or biogenesis;GO:0030031//cell projection assembly;GO:0045184//establishment of protein localization;GO:0009987//cellular proce…	K04638//intraflagellar transport protein 57
HaLaN_19463	43.47	42.07	33.76	13.2	5.69	13.6	1.50056	1.91222e-08	2.02753e-09	GO:0031514//motile cilium;GO:0005654//nucleoplasm;GO:0043227//membrane-bounded organelle;GO:0070013//intracellular organelle lumen;GO:0043228//non-membrane-bounded organelle;GO:0005929//cilium;GO:0120025//plasma membrane bounded cell projection;GO:0042995//cell projection;GO:0034708//methyltransferase complex;GO:0043231//intracellular membrane-bounded organelle;GO:0043233//organelle lumen;GO:0048…	K14306//nuclear pore complex protein Nup62+ko03013//Nucleocytoplasmic transport;K20473//neuroblastoma-amplified sequence
HaLaN_11036	276.75	294.46	207.67	102.54	39.88	82.19	1.50119	0.00361448	0.0008435	GO:0005929//cilium;GO:0031514//motile cilium;GO:0110165//cellular anatomical entity;GO:0042995//cell projection;GO:0043226//organelle;GO:0120025//plasma membrane bounded cell projection;GO:0043167//ion binding;GO:0005509//calcium ion binding;GO:0043169//cation binding;GO:0046872//metal ion binding;GO:0005488//binding;
HaLaN_10391	13.64	11.27	11.07	4.92	2.52	2.98	1.38356	0.00340365	0.000788944	GO:0009987//cellular process;GO:0007017//microtubule-based process;GO:0006928//movement of cell or subcellular component;GO:0007018//microtubule-based movement;GO:0032991//protein-containing complex;GO:0099512//supramolecular fiber;GO:0043228//non-membrane-bounded organelle;GO:0005856//cytoskeleton;GO:0005622//intracellular anatomical structure;GO:0099513//polymeric cytoskeletal fiber;GO:0005875/…	K10396//kinesin family member 5+ko04144//Endocytosis
HaLaN_18671	73.27	66.5	70.97	18.69	11.13	15.32	1.5062	9.56996e-17	5.25272e-18	GO:0120025//plasma membrane bounded cell projection;GO:0110165//cellular anatomical entity;GO:0042995//cell projection;GO:0005929//cilium;GO:0043226//organelle;GO:0031514//motile cilium;GO:0005488//binding;GO:0005509//calcium ion binding;GO:0043169//cation binding;GO:0043167//ion binding;GO:0046872//metal ion binding;	K13448//calcium-binding protein CML+ko04626//Plant-pathogen interaction;K13448//calcium-binding protein CML+ko04626//Plant-pathogen interaction;K13448//calcium-binding protein CML+ko04626//Plant-pathogen interaction
HaLaN_17744	6.14	4.78	6.84	1.5	1.62	2.04	1.38631	0.00516006	0.0012495	GO:0120031//plasma membrane bounded cell projection assembly;GO:0044085//cellular component biogenesis;GO:0044458//motile cilium assembly;GO:0060271//cilium assembly;GO:0044782//cilium organization;GO:0120036//plasma membrane bounded cell projection organization;GO:0071840//cellular component organization or biogenesis;GO:0070925//organelle assembly;GO:0009987//cellular process;GO:0030031//cell p…
HaLaN_13703	49.35	40.37	38.51	13.51	10.81	11	1.50902	3.18544e-14	2.04616e-15	GO:0120025//plasma membrane bounded cell projection;GO:0042995//cell projection;GO:0005929//cilium;GO:0031514//motile cilium;GO:0110165//cellular anatomical entity;GO:0043226//organelle;	K02184//formin 2
PB.6922	54.51	53.86	46.55	17.79	9.59	15.12	1.51248	5.51448e-13	3.8928e-14	GO:0043226//organelle;GO:0042995//cell projection;GO:0120025//plasma membrane bounded cell projection;GO:0005929//cilium;GO:0110165//cellular anatomical entity;GO:0031514//motile cilium;	K16482//centriolar protein POC1;K19760//dynein assembly factor with WDR repeat domains 1
HaLaN_02525	322.56	296.73	237.77	113.68	41.79	73.84	1.52189	0.00087752	0.000178244	GO:0042995//cell projection;GO:0005929//cilium;GO:0031514//motile cilium;GO:0120025//plasma membrane bounded cell projection;GO:0110165//cellular anatomical entity;GO:0043226//organelle;
HaLaN_14979	21.36	16.28	15.42	5.46	5.26	3.5	1.52406	1.12874e-06	1.47531e-07	GO:1903506//regulation of nucleic acid-templated transcription;GO:0051171//regulation of nitrogen compound metabolic process;GO:0031326//regulation of cellular biosynthetic process;GO:0019222//regulation of metabolic process;GO:2000112//regulation of cellular macromolecule biosynthetic process;GO:0080090//regulation of primary metabolic process;GO:0050794//regulation of cellular process;GO:003132…	K00700//1,4-alpha-glucan branching enzyme [EC:2.4.1.18]+ko01100//Metabolic pathways+ko00500//Starch and sucrose metabolism+ko01110//Biosynthesis of secondary metabolites;K22913//phosphatidylinositol 3,5-bisphosphate 5-phosphatase [EC:3.1.3.-]+ko01100//Metabolic pathways+ko00562//Inositol phosphate metabolism
HaLaN_10394	7.54	7.01	11.26	1.45	3.13	2.52	1.39156	0.0641894	0.0221675	GO:0006928//movement of cell or subcellular component;GO:0007017//microtubule-based process;GO:0007018//microtubule-based movement;GO:0009987//cellular process;GO:0043226//organelle;GO:0043228//non-membrane-bounded organelle;GO:0099513//polymeric cytoskeletal fiber;GO:0043229//intracellular organelle;GO:0099512//supramolecular fiber;GO:0005874//microtubule;GO:0099081//supramolecular polymer;GO:00…	K10396//kinesin family member 5+ko04144//Endocytosis
HaLaN_00857	39.05	39.55	29.82	18.74	9.76	9.39	1.39218	1.06754e-09	9.90802e-11	GO:0051234//establishment of localization;GO:0030030//cell projection organization;GO:0070925//organelle assembly;GO:0016192//vesicle-mediated transport;GO:0022607//cellular component assembly;GO:0046907//intracellular transport;GO:0008104//protein localization;GO:0044782//cilium organization;GO:0045184//establishment of protein localization;GO:0044085//cellular component biogenesis;GO:0071705//n…	K07951//ADP-ribosylation factor-like protein 6;K07951//ADP-ribosylation factor-like protein 6
HaLaN_06464	4.46	3.8	3.8	1.19	0.66	1.33	1.5288	0.0192664	0.00549481	GO:0006629//lipid metabolic process;GO:0044238//primary metabolic process;GO:0008152//metabolic process;GO:0071704//organic substance metabolic process;GO:0043226//organelle;GO:0031514//motile cilium;GO:0120025//plasma membrane bounded cell projection;GO:0005929//cilium;GO:0042995//cell projection;GO:0110165//cellular anatomical entity;GO:0016788//hydrolase activity, acting on ester bonds;GO:0008…
HaLaN_06465	6.18	4.76	5.11	1.97	0.71	1.08	1.53891	0.0536671	0.0179678	GO:0008152//metabolic process;GO:0071704//organic substance metabolic process;GO:0044238//primary metabolic process;GO:0006629//lipid metabolic process;GO:0043226//organelle;GO:0005929//cilium;GO:0110165//cellular anatomical entity;GO:0031514//motile cilium;GO:0042995//cell projection;GO:0120025//plasma membrane bounded cell projection;GO:0016787//hydrolase activity;GO:0008081//phosphoric diester…
PB.295	97.37	90.57	75.28	28.11	17.98	23.76	1.55177	9.32943e-16	5.43527e-17	GO:0005737//cytoplasm;GO:0043232//intracellular non-membrane-bounded organelle;GO:0097014//ciliary plasm;GO:0043228//non-membrane-bounded organelle;GO:0032838//plasma membrane bounded cell projection cytoplasm;GO:0120025//plasma membrane bounded cell projection;GO:0043226//organelle;GO:0043229//intracellular organelle;GO:0099568//cytoplasmic region;GO:0031514//motile cilium;GO:0042995//cell proje…	K02183//calmodulin+ko04016//MAPK signaling pathway - plant+ko04626//Plant-pathogen interaction+ko04070//Phosphatidylinositol signaling system;K02183//calmodulin+ko04016//MAPK signaling pathway - plant+ko04626//Plant-pathogen interaction+ko04070//Phosphatidylinositol signaling system;K02183//calmodulin+ko04016//MAPK signaling pathway - plant+ko04626//Plant-pathogen interaction+ko04070//Phosphatidy…
HaLaN_24042	13.07	14.1	10.6	3.61	2.83	4.84	1.3986	4.46631e-07	5.53123e-08	GO:0009987//cellular process;GO:0046907//intracellular transport;GO:0051649//establishment of localization in cell;GO:0051179//localization;GO:0006928//movement of cell or subcellular component;GO:0007018//microtubule-based movement;GO:0006810//transport;GO:0007017//microtubule-based process;GO:0030705//cytoskeleton-dependent intracellular transport;GO:0051234//establishment of localization;GO:00…
HaLaN_21169	24.43	27.18	27.34	8.78	4.1	8.09	1.55568	1.23797e-07	1.44237e-08	GO:0120025//plasma membrane bounded cell projection;GO:0043226//organelle;GO:0110165//cellular anatomical entity;GO:0042995//cell projection;GO:0031514//motile cilium;GO:0005929//cilium;	K15426//serine/threonine-protein phosphatase 4 regulatory subunit 4
HaLaN_04521	42.35	53.39	43.3	16.06	9.39	11.44	1.55843	3.61724e-12	2.74475e-13	GO:0070925//organelle assembly;GO:0022607//cellular component assembly;GO:0016043//cellular component organization;GO:0006996//organelle organization;GO:0060271//cilium assembly;GO:0044782//cilium organization;GO:0030030//cell projection organization;GO:0030031//cell projection assembly;GO:0120036//plasma membrane bounded cell projection organization;GO:0120031//plasma membrane bounded cell proje…	K19684//clusterin-associated protein 1
HaLaN_06707	76.03	69.51	52.18	24.67	7.66	17.63	1.55955	0.00367517	0.00085942	GO:0031514//motile cilium;GO:0043226//organelle;GO:0042995//cell projection;GO:0110165//cellular anatomical entity;GO:0005929//cilium;GO:0120025//plasma membrane bounded cell projection;	K20032//palmitoyltransferase ZDHHC13/17 [EC:2.3.1.225];K06694//26S proteasome non-ATPase regulatory subunit 10;K06694//26S proteasome non-ATPase regulatory subunit 10
HaLaN_04426	153.13	133.81	85.66	49.53	17.45	30.65	1.56206	9.85016e-06	1.45796e-06	GO:0005929//cilium;GO:0120025//plasma membrane bounded cell projection;GO:0042995//cell projection;GO:0043226//organelle;GO:0031514//motile cilium;GO:0110165//cellular anatomical entity;
HaLaN_04110	49.43	49.79	45.68	14.48	9.67	14.14	1.5709	1.43578e-19	6.68319e-21	GO:0120025//plasma membrane bounded cell projection;GO:0031514//motile cilium;GO:0042995//cell projection;GO:0110165//cellular anatomical entity;GO:0005929//cilium;GO:0043226//organelle;	K02105//catenin beta 1;K02105//catenin beta 1;K08332//vacuolar protein 8
HaLaN_30636	6.08	7.06	7.01	2.27	2.15	1.58	1.40279	5.60001e-05	9.20881e-06	GO:0007017//microtubule-based process;GO:0006928//movement of cell or subcellular component;GO:0009987//cellular process;GO:0007018//microtubule-based movement;GO:0032991//protein-containing complex;GO:0043226//organelle;GO:0005856//cytoskeleton;GO:0005622//intracellular anatomical structure;GO:0030286//dynein complex;GO:0110165//cellular anatomical entity;GO:1902494//catalytic complex;GO:0043232…	K10408//dynein heavy chain, axonemal
HaLaN_01814	67.08	69.57	62.07	21.43	10.66	20.52	1.57625	2.27467e-12	1.69738e-13	GO:0110165//cellular anatomical entity;GO:0031514//motile cilium;GO:0005929//cilium;GO:0043226//organelle;GO:0120025//plasma membrane bounded cell projection;GO:0042995//cell projection;	K11323//histone arginine demethylase JMJD6 [EC:1.14.11.-];K10406//kinesin family member C2/C3;K18626//trichohyalin;K10406//kinesin family member C2/C3;K10406//kinesin family member C2/C3;K10406//kinesin family member C2/C3
HaLaN_01138	17.91	27.5	30.6	10.37	4.97	7.06	1.40731	0.00151386	0.000322888	GO:0007018//microtubule-based movement;GO:0006928//movement of cell or subcellular component;GO:0007017//microtubule-based process;GO:0009987//cellular process;GO:0015630//microtubule cytoskeleton;GO:0110165//cellular anatomical entity;GO:0099080//supramolecular complex;GO:0099081//supramolecular polymer;GO:0005874//microtubule;GO:0099512//supramolecular fiber;GO:0099513//polymeric cytoskeletal f…	K20196//kinesin family member 3B;K10394//kinesin family member 3A
HaLaN_03674	20.7	15.42	21.39	7.53	3.91	3.58	1.58128	0.000175525	3.12227e-05	GO:0005929//cilium;GO:0120025//plasma membrane bounded cell projection;GO:0043226//organelle;GO:0042995//cell projection;GO:0031514//motile cilium;GO:0110165//cellular anatomical entity;
HaLaN_19914	1.3	1.09	1.4	0.29	0.06	0.62	1.58405	0.025102	0.00745143	GO:0042995//cell projection;GO:0043226//organelle;GO:0120025//plasma membrane bounded cell projection;GO:0031514//motile cilium;GO:0005929//cilium;GO:0110165//cellular anatomical entity;
HaLaN_18172	63.21	65.1	58.96	19.2	13.29	14.92	1.58439	7.49174e-21	3.30567e-22	GO:0071840//cellular component organization or biogenesis;GO:0016043//cellular component organization;GO:0030030//cell projection organization;GO:0120036//plasma membrane bounded cell projection organization;GO:0009987//cellular process;GO:0006996//organelle organization;GO:0044782//cilium organization;GO:0005929//cilium;GO:0110165//cellular anatomical entity;GO:0043226//organelle;GO:0005622//int…	K18626//trichohyalin
HaLaN_07575	145.82	124.98	133.13	65.19	51.35	44.4	1.58495	4.95247e-19	2.36136e-20	GO:0099081//supramolecular polymer;GO:1902494//catalytic complex;GO:0005874//microtubule;GO:0099513//polymeric cytoskeletal fiber;GO:0005622//intracellular anatomical structure;GO:0030286//dynein complex;GO:0015630//microtubule cytoskeleton;GO:0043228//non-membrane-bounded organelle;GO:0099080//supramolecular complex;GO:0110165//cellular anatomical entity;GO:0043226//organelle;GO:0042995//cell pr…	K16465//centrin-1;K02183//calmodulin+ko04016//MAPK signaling pathway - plant+ko04626//Plant-pathogen interaction+ko04070//Phosphatidylinositol signaling system
HaLaN_12921	7.14	7.59	5.27	1.61	1.89	2.31	1.41937	0.000310227	5.8103e-05	GO:0009987//cellular process;GO:0007018//microtubule-based movement;GO:0006928//movement of cell or subcellular component;GO:0007017//microtubule-based process;GO:0043232//intracellular non-membrane-bounded organelle;GO:0043228//non-membrane-bounded organelle;GO:0005875//microtubule associated complex;GO:0032991//protein-containing complex;GO:0005622//intracellular anatomical structure;GO:0043226…	K10408//dynein heavy chain, axonemal
HaLaN_03804	3.08	2.8	3.71	0.77	0.63	1.09	1.59113	0.0270429	0.00813228	GO:0120025//plasma membrane bounded cell projection;GO:0110165//cellular anatomical entity;GO:0042995//cell projection;GO:0043226//organelle;GO:0005929//cilium;GO:0031514//motile cilium;GO:0097159//organic cyclic compound binding;GO:1901363//heterocyclic compound binding;GO:0005488//binding;GO:0003676//nucleic acid binding;
HaLaN_21795	110.47	118.26	131.53	39.49	19.27	33.49	1.60446	1.78476e-11	1.4301e-12	GO:0008152//metabolic process;GO:0044238//primary metabolic process;GO:0071704//organic substance metabolic process;GO:0005975//carbohydrate metabolic process;GO:0031514//motile cilium;GO:0120025//plasma membrane bounded cell projection;GO:0005929//cilium;GO:0110165//cellular anatomical entity;GO:0043226//organelle;GO:0042995//cell projection;	K17525//chitinase domain-containing protein 1
HaLaN_05630	17.65	19.78	17.39	4.72	3.19	5.96	1.60627	2.72856e-06	3.74324e-07	GO:0043232//intracellular non-membrane-bounded organelle;GO:0099568//cytoplasmic region;GO:0043228//non-membrane-bounded organelle;GO:0005930//axoneme;GO:0032838//plasma membrane bounded cell projection cytoplasm;GO:0005856//cytoskeleton;GO:0097014//ciliary plasm;GO:0043229//intracellular organelle;GO:0031514//motile cilium;GO:0110165//cellular anatomical entity;GO:0005737//cytoplasm;GO:0005929//…
HaLaN_15350	91.49	92.99	85.93	29.03	13.19	24.63	1.63141	1.29392e-11	1.02336e-12	GO:0110165//cellular anatomical entity;GO:0043226//organelle;GO:0043229//intracellular organelle;GO:0005929//cilium;GO:0120025//plasma membrane bounded cell projection;GO:0005622//intracellular anatomical structure;GO:0043228//non-membrane-bounded organelle;GO:0005856//cytoskeleton;GO:0043232//intracellular non-membrane-bounded organelle;GO:0042995//cell projection;GO:0005737//cytoplasm;GO:003151…	K19755//radial spoke head protein 1;K00889//1-phosphatidylinositol-4-phosphate 5-kinase [EC:2.7.1.68]+ko04144//Endocytosis+ko01100//Metabolic pathways+ko04070//Phosphatidylinositol signaling system+ko00562//Inositol phosphate metabolism;K19755//radial spoke head protein 1;K00889//1-phosphatidylinositol-4-phosphate 5-kinase [EC:2.7.1.68]+ko04144//Endocytosis+ko01100//Metabolic pathways+ko04070//Ph…
HaLaN_13120	3.71	3.12	3.39	0.9	1.14	1.02	1.42745	4.90571e-08	5.48715e-09	GO:0007010//cytoskeleton organization;GO:0044085//cellular component biogenesis;GO:0006996//organelle organization;GO:0008152//metabolic process;GO:0007051//spindle organization;GO:0071704//organic substance metabolic process;GO:0016043//cellular component organization;GO:0007049//cell cycle;GO:0000226//microtubule cytoskeleton organization;GO:0007017//microtubule-based process;GO:0022607//cellul…	K01100//sedoheptulose-bisphosphatase [EC:3.1.3.37]+ko01100//Metabolic pathways+ko00710//Carbon fixation in photosynthetic organisms+ko01200//Carbon metabolism;K01100//sedoheptulose-bisphosphatase [EC:3.1.3.37]+ko01100//Metabolic pathways+ko00710//Carbon fixation in photosynthetic organisms+ko01200//Carbon metabolism
PB.4843	157.7	164	139	49.34	28.77	39.42	1.63216	4.82788e-17	2.59369e-18	GO:0110165//cellular anatomical entity;GO:0005929//cilium;GO:0043226//organelle;GO:0042995//cell projection;GO:0120025//plasma membrane bounded cell projection;GO:0031514//motile cilium;
HaLaN_16444	4.38	3.47	3.13	1.36	1.09	0.65	1.43533	0.0261486	0.0078255	GO:0007018//microtubule-based movement;GO:0006928//movement of cell or subcellular component;GO:0007017//microtubule-based process;GO:0009987//cellular process;GO:0032991//protein-containing complex;GO:0043228//non-membrane-bounded organelle;GO:0015630//microtubule cytoskeleton;GO:0043226//organelle;GO:0005875//microtubule associated complex;GO:0030286//dynein complex;GO:0005856//cytoskeleton;GO:…	K10408//dynein heavy chain, axonemal
HaLaN_10320	4.21	4.72	4.01	0.62	1.4	1.73	1.43699	7.11347e-05	1.19035e-05	GO:0007017//microtubule-based process;GO:0007018//microtubule-based movement;GO:0009987//cellular process;GO:0006928//movement of cell or subcellular component;GO:0032991//protein-containing complex;GO:0043228//non-membrane-bounded organelle;GO:0110165//cellular anatomical entity;GO:0043232//intracellular non-membrane-bounded organelle;GO:1902494//catalytic complex;GO:0043229//intracellular organ…	K10408//dynein heavy chain, axonemal
HaLaN_21010	3.75	2.6	5.23	0.38	0.83	1.61	1.43778	0.149048	0.0616078	GO:0006928//movement of cell or subcellular component;GO:0007017//microtubule-based process;GO:0009987//cellular process;GO:0007018//microtubule-based movement;GO:0043228//non-membrane-bounded organelle;GO:1902494//catalytic complex;GO:0005875//microtubule associated complex;GO:0110165//cellular anatomical entity;GO:0043232//intracellular non-membrane-bounded organelle;GO:0030286//dynein complex;…	K10408//dynein heavy chain, axonemal
HaLaN_21206	2.13	1.39	1.05	0.41	0.43	0.3	1.65793	0.0867012	0.0317619	GO:0110165//cellular anatomical entity;GO:0031514//motile cilium;GO:0042995//cell projection;GO:0120025//plasma membrane bounded cell projection;GO:0043226//organelle;GO:0005929//cilium;
HaLaN_11472	12.76	14.14	11.31	5.51	1.7	1.87	1.66112	0.000755589	0.000151693	GO:0043226//organelle;GO:0110165//cellular anatomical entity;GO:0005929//cilium;GO:0042995//cell projection;GO:0120025//plasma membrane bounded cell projection;GO:0031514//motile cilium;	K17550//protein phosphatase 1 regulatory subunit 7;K19750//dynein assembly factor 1, axonemal
HaLaN_26392	293.57	299.17	245.48	84.31	62.74	62.85	1.66114	2.22235e-22	9.21143e-24	GO:0050789//regulation of biological process;GO:0006355//regulation of transcription, DNA-templated;GO:0050794//regulation of cellular process;GO:0065007//biological regulation;GO:0080090//regulation of primary metabolic process;GO:2000112//regulation of cellular macromolecule biosynthetic process;GO:0019222//regulation of metabolic process;GO:0031326//regulation of cellular biosynthetic process;…	K00700//1,4-alpha-glucan branching enzyme [EC:2.4.1.18]+ko01100//Metabolic pathways+ko00500//Starch and sucrose metabolism+ko01110//Biosynthesis of secondary metabolites;K00700//1,4-alpha-glucan branching enzyme [EC:2.4.1.18]+ko01100//Metabolic pathways+ko00500//Starch and sucrose metabolism+ko01110//Biosynthesis of secondary metabolites;K22913//phosphatidylinositol 3,5-bisphosphate 5-phosphatase…
HaLaN_00949	38.37	33.15	31.57	10.99	6.12	7.81	1.69042	5.55277e-13	3.92332e-14	GO:0120025//plasma membrane bounded cell projection;GO:0110165//cellular anatomical entity;GO:0031514//motile cilium;GO:0005929//cilium;GO:0042995//cell projection;GO:0043226//organelle;	K19684//clusterin-associated protein 1
HaLaN_25484	21.04	20.65	18.58	6.72	3.91	6.71	1.4479	2.56228e-12	1.91925e-13	GO:0051179//localization;GO:0009987//cellular process;GO:0007017//microtubule-based process;GO:0007018//microtubule-based movement;GO:0046907//intracellular transport;GO:0051234//establishment of localization;GO:0006810//transport;GO:0051649//establishment of localization in cell;GO:0006928//movement of cell or subcellular component;GO:0051641//cellular localization;GO:0030705//cytoskeleton-depen…	K00430//peroxidase [EC:1.11.1.7]+ko01100//Metabolic pathways+ko01110//Biosynthesis of secondary metabolites+ko00940//Phenylpropanoid biosynthesis;K04733//interleukin-1 receptor-associated kinase 4 [EC:2.7.11.1];K17987//next to BRCA1 gene 1 protein
PB.9462	18.5	18.17	19.91	6.23	4	6.04	1.44895	2.25412e-13	1.54228e-14	GO:0007018//microtubule-based movement;GO:0007017//microtubule-based process;GO:0006928//movement of cell or subcellular component;GO:0009987//cellular process;GO:0043229//intracellular organelle;GO:0043232//intracellular non-membrane-bounded organelle;GO:0043228//non-membrane-bounded organelle;GO:0043226//organelle;GO:0005856//cytoskeleton;GO:0005874//microtubule;GO:0005622//intracellular anatom…	K10406//kinesin family member C2/C3
HaLaN_17610	16.13	16.82	14.33	4.39	2.74	4.32	1.69624	7.06827e-16	4.08649e-17	GO:0071704//organic substance metabolic process;GO:1901360//organic cyclic compound metabolic process;GO:0006725//cellular aromatic compound metabolic process;GO:0006807//nitrogen compound metabolic process;GO:0046483//heterocycle metabolic process;GO:0034641//cellular nitrogen compound metabolic process;GO:0008152//metabolic process;GO:0006139//nucleobase-containing compound metabolic process;GO…	K14439//SWI/SNF-related matrix-associated actin-dependent regulator of chromatin subfamily A containing DEAD/H box 1 [EC:3.6.4.12]
HaLaN_16977	4.73	7.57	4.35	1.49	0.81	1.95	1.45138	0.0788819	0.0283288	GO:0001539//cilium or flagellum-dependent cell motility;GO:0007017//microtubule-based process;GO:0051179//localization;GO:0007018//microtubule-based movement;GO:0030031//cell projection assembly;GO:0000226//microtubule cytoskeleton organization;GO:0006996//organelle organization;GO:0040011//locomotion;GO:0009987//cellular process;GO:0060271//cilium assembly;GO:0120036//plasma membrane bounded cel…
HaLaN_18130	33.21	32.21	29.56	7.66	4.29	10.97	1.69771	2.1819e-11	1.76206e-12	GO:0050896//response to stimulus;GO:0034121//regulation of toll-like receptor signaling pathway;GO:0048519//negative regulation of biological process;GO:0034128//negative regulation of MyD88-independent toll-like receptor signaling pathway;GO:0009611//response to wounding;GO:0048585//negative regulation of response to stimulus;GO:0048583//regulation of response to stimulus;GO:0010646//regulation …
HaLaN_14986	18.4	20.44	20.73	9.43	4.65	3.2	1.45162	9.83401e-06	1.45495e-06	GO:0007017//microtubule-based process;GO:0009987//cellular process;GO:0065007//biological regulation;GO:0050790//regulation of catalytic activity;GO:0051345//positive regulation of hydrolase activity;GO:0043462//regulation of ATP-dependent activity;GO:0051336//regulation of hydrolase activity;GO:0065009//regulation of molecular function;GO:0044093//positive regulation of molecular function;GO:003…	K10412//dynein light chain 4, axonemal;K10412//dynein light chain 4, axonemal;K10412//dynein light chain 4, axonemal;K10412//dynein light chain 4, axonemal
HaLaN_12531	175.25	185.61	165.8	88	58.66	63.48	1.69811	1.70724e-13	1.15629e-14	GO:0042995//cell projection;GO:0043226//organelle;GO:0120025//plasma membrane bounded cell projection;GO:0005929//cilium;GO:0110165//cellular anatomical entity;GO:0031514//motile cilium;
HaLaN_23665	23.59	23.05	20.92	7	3.44	6.31	1.70729	9.38546e-13	6.77015e-14	GO:0031514//motile cilium;GO:0110165//cellular anatomical entity;GO:0042995//cell projection;GO:0120025//plasma membrane bounded cell projection;GO:0043226//organelle;GO:0005929//cilium;
HaLaN_05660	3.47	3.07	3.17	0.53	0.8	0.84	1.72603	0.0187431	0.00532432	GO:0009987//cellular process;GO:0046483//heterocycle metabolic process;GO:0006807//nitrogen compound metabolic process;GO:0044238//primary metabolic process;GO:0006139//nucleobase-containing compound metabolic process;GO:0006725//cellular aromatic compound metabolic process;GO:0044237//cellular metabolic process;GO:0071704//organic substance metabolic process;GO:0034641//cellular nitrogen compoun…	K00942//guanylate kinase [EC:2.7.4.8]+ko00230//Purine metabolism+ko01100//Metabolic pathways
HaLaN_20883	88.41	84.85	81.02	28.01	10.8	20.83	1.72681	5.7215e-11	4.78623e-12	GO:0120025//plasma membrane bounded cell projection;GO:0110165//cellular anatomical entity;GO:0042995//cell projection;GO:0043226//organelle;GO:0005929//cilium;GO:0031514//motile cilium;GO:0043167//ion binding;GO:0043169//cation binding;GO:0005509//calcium ion binding;GO:0005488//binding;GO:0046872//metal ion binding;
HaLaN_28870	49.75	51.95	39.08	16.1	5.84	11.14	1.7334	9.64127e-10	8.91788e-11	GO:0120025//plasma membrane bounded cell projection;GO:0110165//cellular anatomical entity;GO:0005929//cilium;GO:0043226//organelle;GO:0042995//cell projection;GO:0031514//motile cilium;
HaLaN_03683	20.09	17.52	20.45	5.26	5.05	6.68	1.45928	1.22505e-14	7.70334e-16	GO:0007017//microtubule-based process;GO:0000226//microtubule cytoskeleton organization;GO:0071840//cellular component organization or biogenesis;GO:0016043//cellular component organization;GO:0006996//organelle organization;GO:0009987//cellular process;GO:0007010//cytoskeleton organization;GO:0016020//membrane;GO:0110165//cellular anatomical entity;GO:0016021//integral component of membrane;GO:0…	K16732//protein regulator of cytokinesis 1
HaLaN_05937	155.82	141.61	105.05	43.18	12.57	33.77	1.74067	0.000383611	7.28974e-05	GO:0110165//cellular anatomical entity;GO:0031514//motile cilium;GO:0005929//cilium;GO:0042995//cell projection;GO:0120025//plasma membrane bounded cell projection;GO:0043226//organelle;
HaLaN_31933	31.5	37.78	35.86	10.15	5.99	8.04	1.74128	4.3759e-08	4.85875e-09	GO:0046483//heterocycle metabolic process;GO:0044237//cellular metabolic process;GO:0071704//organic substance metabolic process;GO:1901360//organic cyclic compound metabolic process;GO:0008152//metabolic process;GO:0006725//cellular aromatic compound metabolic process;GO:0043170//macromolecule metabolic process;GO:0009987//cellular process;GO:0090304//nucleic acid metabolic process;GO:0006396//R…	K19673//tetratricopeptide repeat protein 21B
HaLaN_19233	47.33	48.09	41.27	13.5	4.68	13.11	1.74742	7.8423e-09	7.92523e-10	GO:0005929//cilium;GO:0120025//plasma membrane bounded cell projection;GO:0031514//motile cilium;GO:0110165//cellular anatomical entity;GO:0042995//cell projection;GO:0043226//organelle;
HaLaN_07516	3.02	4.42	4.05	0.77	0.67	1.29	1.75585	0.00448832	0.00106974	GO:0005622//intracellular anatomical structure;GO:0099512//supramolecular fiber;GO:0043228//non-membrane-bounded organelle;GO:0099513//polymeric cytoskeletal fiber;GO:0015630//microtubule cytoskeleton;GO:1902494//catalytic complex;GO:0005875//microtubule associated complex;GO:0005929//cilium;GO:0031514//motile cilium;GO:0043229//intracellular organelle;GO:0030286//dynein complex;GO:0043226//organ…	K16465//centrin-1;K02183//calmodulin+ko04016//MAPK signaling pathway - plant+ko04626//Plant-pathogen interaction+ko04070//Phosphatidylinositol signaling system
PB.8206	56.52	49.36	49.54	16.7	6.69	11.84	1.7757	2.98343e-11	2.44034e-12	GO:0110165//cellular anatomical entity;GO:0031514//motile cilium;GO:0043226//organelle;GO:0120025//plasma membrane bounded cell projection;GO:0042995//cell projection;GO:0005929//cilium;GO:0046872//metal ion binding;GO:0043167//ion binding;GO:0005488//binding;GO:0043169//cation binding;GO:0005509//calcium ion binding;
HaLaN_21003	12.43	16.17	16.25	3.98	4.31	3.33	1.47385	0.0391865	0.0124907	GO:0009987//cellular process;GO:0007018//microtubule-based movement;GO:0007017//microtubule-based process;GO:0006928//movement of cell or subcellular component;GO:0015630//microtubule cytoskeleton;GO:0032991//protein-containing complex;GO:0043232//intracellular non-membrane-bounded organelle;GO:1902494//catalytic complex;GO:0043226//organelle;GO:0005875//microtubule associated complex;GO:0043229/…	K10408//dynein heavy chain, axonemal
HaLaN_00659	11.05	10.72	11.41	2.66	1.57	3.31	1.77592	1.69922e-08	1.79259e-09	GO:0043226//organelle;GO:0005929//cilium;GO:0031514//motile cilium;GO:0110165//cellular anatomical entity;GO:0042995//cell projection;GO:0120025//plasma membrane bounded cell projection;	K14963//COMPASS component SWD3
HaLaN_10392	8.62	10.04	10.79	2.14	2.63	3.44	1.47889	0.000132503	2.31486e-05	GO:0007017//microtubule-based process;GO:0009987//cellular process;GO:0006928//movement of cell or subcellular component;GO:0007018//microtubule-based movement;GO:0005874//microtubule;GO:0005856//cytoskeleton;GO:0043229//intracellular organelle;GO:0099512//supramolecular fiber;GO:0043232//intracellular non-membrane-bounded organelle;GO:0099513//polymeric cytoskeletal fiber;GO:0005622//intracellul…	K10396//kinesin family member 5+ko04144//Endocytosis;K10406//kinesin family member C2/C3;K10405//kinesin family member C1
HaLaN_12924	19.96	15.88	17.97	3.99	4.18	6.96	1.4791	1.06957e-09	9.93026e-11	GO:0009987//cellular process;GO:0007017//microtubule-based process;GO:0006928//movement of cell or subcellular component;GO:0007018//microtubule-based movement;GO:0097014//ciliary plasm;GO:0005856//cytoskeleton;GO:0005875//microtubule associated complex;GO:0042995//cell projection;GO:0099568//cytoplasmic region;GO:0005858//axonemal dynein complex;GO:0005737//cytoplasm;GO:0005930//axoneme;GO:00432…	K10408//dynein heavy chain, axonemal
HaLaN_01134	38.79	39.35	38	13.42	8.05	11.35	1.4828	2.88945e-13	1.99062e-14	GO:0009987//cellular process;GO:0006928//movement of cell or subcellular component;GO:0007018//microtubule-based movement;GO:0007017//microtubule-based process;GO:0043226//organelle;GO:0099512//supramolecular fiber;GO:0015630//microtubule cytoskeleton;GO:0043232//intracellular non-membrane-bounded organelle;GO:0110165//cellular anatomical entity;GO:0043229//intracellular organelle;GO:0005874//mic…	K20196//kinesin family member 3B;K20196//kinesin family member 3B
HaLaN_07502	17.29	15.5	17.64	6.75	3.95	3.69	1.48299	1.87781e-07	2.23926e-08	GO:0007018//microtubule-based movement;GO:0007017//microtubule-based process;GO:0009987//cellular process;GO:0006928//movement of cell or subcellular component;GO:0110165//cellular anatomical entity;GO:0043232//intracellular non-membrane-bounded organelle;GO:0043229//intracellular organelle;GO:1902494//catalytic complex;GO:0030286//dynein complex;GO:0005875//microtubule associated complex;GO:0005…	K10408//dynein heavy chain, axonemal
HaLaN_13341	12.24	10.85	10.91	3.97	1.42	4.04	1.48521	3.88595e-06	5.44234e-07	GO:0070925//organelle assembly;GO:0120036//plasma membrane bounded cell projection organization;GO:0009987//cellular process;GO:0071840//cellular component organization or biogenesis;GO:0120031//plasma membrane bounded cell projection assembly;GO:0022607//cellular component assembly;GO:0060271//cilium assembly;GO:0030030//cell projection organization;GO:0030031//cell projection assembly;GO:004408…
HaLaN_19578	4.91	3.95	4.08	1.2	1.26	1.18	1.48622	4.32495e-12	3.30898e-13	GO:0007018//microtubule-based movement;GO:0009987//cellular process;GO:0006928//movement of cell or subcellular component;GO:0007017//microtubule-based process;GO:0030286//dynein complex;GO:1902494//catalytic complex;GO:0005856//cytoskeleton;GO:0005875//microtubule associated complex;GO:0015630//microtubule cytoskeleton;GO:0043226//organelle;GO:0032991//protein-containing complex;GO:0043232//intr…	K10408//dynein heavy chain, axonemal
HaLaN_28341	118.39	126.73	105.4	36.92	13.44	26.48	1.77853	6.80657e-05	1.136e-05	GO:0043242//negative regulation of protein-containing complex disassembly;GO:1902903//regulation of supramolecular fiber organization;GO:0043244//regulation of protein-containing complex disassembly;GO:0032886//regulation of microtubule-based process;GO:1901879//regulation of protein depolymerization;GO:0051128//regulation of cellular component organization;GO:0050789//regulation of biological pr…	K10750//chromatin assembly factor 1 subunit A;K10750//chromatin assembly factor 1 subunit A;K11498//centromeric protein E;K20473//neuroblastoma-amplified sequence
HaLaN_18773	132.25	138.87	109.53	35.4	16.09	31.93	1.77907	6.92894e-13	4.93491e-14	GO:0042995//cell projection;GO:0005929//cilium;GO:0110165//cellular anatomical entity;GO:0031514//motile cilium;GO:0043226//organelle;GO:0120025//plasma membrane bounded cell projection;
HaLaN_07464	4.34	5.82	2.03	0.79	1.13	1.09	1.49554	0.0721509	0.0254529	GO:0006928//movement of cell or subcellular component;GO:0007018//microtubule-based movement;GO:0009987//cellular process;GO:0007017//microtubule-based process;GO:0043226//organelle;GO:0032991//protein-containing complex;GO:0043232//intracellular non-membrane-bounded organelle;GO:0005622//intracellular anatomical structure;GO:0030286//dynein complex;GO:0005875//microtubule associated complex;GO:0…	K10414//dynein heavy chain 2, cytosolic+ko04145//Phagosome
HaLaN_00660	41.06	42.85	39.3	11.35	6	10.84	1.77955	9.1235e-16	5.30055e-17	GO:0042995//cell projection;GO:0043226//organelle;GO:0031514//motile cilium;GO:0120025//plasma membrane bounded cell projection;GO:0005929//cilium;GO:0110165//cellular anatomical entity;	K14963//COMPASS component SWD3;K15361//WD repeat-containing protein 48;K14963//COMPASS component SWD3;K15361//WD repeat-containing protein 48;K14963//COMPASS component SWD3;K15361//WD repeat-containing protein 48;K14963//COMPASS component SWD3;K15361//WD repeat-containing protein 48
PB.2329	194.07	192.28	154	58.88	17.27	39.3	1.78097	0.0008865	0.000180207	GO:0005929//cilium;GO:0043226//organelle;GO:0031514//motile cilium;GO:0110165//cellular anatomical entity;GO:0042995//cell projection;GO:0120025//plasma membrane bounded cell projection;
HaLaN_02773	8.74	13.1	8.3	3.96	0.68	3.27	1.49938	0.00661899	0.00164923	GO:0060271//cilium assembly;GO:0044085//cellular component biogenesis;GO:0065003//protein-containing complex assembly;GO:0016043//cellular component organization;GO:0001578//microtubule bundle formation;GO:0120031//plasma membrane bounded cell projection assembly;GO:0071840//cellular component organization or biogenesis;GO:0070925//organelle assembly;GO:0007017//microtubule-based process;GO:01200…	K19752//dynein assembly factor 3, axonemal
HaLaN_29566	49.92	52.36	45.65	13.76	6.87	12.99	1.78215	2.21497e-15	1.32937e-16	GO:0044085//cellular component biogenesis;GO:0071840//cellular component organization or biogenesis;GO:0120031//plasma membrane bounded cell projection assembly;GO:0070925//organelle assembly;GO:0120036//plasma membrane bounded cell projection organization;GO:0030030//cell projection organization;GO:0030031//cell projection assembly;GO:0006996//organelle organization;GO:0044782//cilium organizati…	K19678//intraflagellar transport protein 80
HaLaN_00846	36.64	34.49	34.3	10	4.46	10.14	1.78261	4.01973e-17	2.1532e-18	GO:0031224//intrinsic component of membrane;GO:0042995//cell projection;GO:0016020//membrane;GO:0031514//motile cilium;GO:0016021//integral component of membrane;GO:0043226//organelle;GO:0120025//plasma membrane bounded cell projection;GO:0110165//cellular anatomical entity;GO:0005929//cilium;GO:0050825//ice binding;GO:0005488//binding;	K20473//neuroblastoma-amplified sequence
HaLaN_00693	5.24	6.74	3.98	1.08	1.31	1.2	1.78348	2.10914e-09	2.00732e-10	GO:0008285//negative regulation of cell population proliferation;GO:0050789//regulation of biological process;GO:0050794//regulation of cellular process;GO:0065007//biological regulation;GO:0048519//negative regulation of biological process;GO:0048523//negative regulation of cellular process;GO:0042127//regulation of cell population proliferation;GO:0043226//organelle;GO:0031514//motile cilium;GO…
HaLaN_24879	5.91	6.76	4.64	1.48	2.26	1.11	1.5014	0.000683191	0.000135955	GO:0033043//regulation of organelle organization;GO:0006810//transport;GO:0045184//establishment of protein localization;GO:0071840//cellular component organization or biogenesis;GO:0071705//nitrogen compound transport;GO:0099118//microtubule-based protein transport;GO:0010970//transport along microtubule;GO:0030031//cell projection assembly;GO:0051493//regulation of cytoskeleton organization;GO:…
HaLaN_26698	21.44	25	20.4	6.73	3.2	4.97	1.7951	1.69578e-09	1.60217e-10	GO:0044085//cellular component biogenesis;GO:0006996//organelle organization;GO:0022607//cellular component assembly;GO:0120036//plasma membrane bounded cell projection organization;GO:0071840//cellular component organization or biogenesis;GO:0120031//plasma membrane bounded cell projection assembly;GO:0060271//cilium assembly;GO:0009987//cellular process;GO:0070925//organelle assembly;GO:0016043…	K19678//intraflagellar transport protein 80
HaLaN_17010	41.79	44.01	36.18	11.55	5.67	11.08	1.79967	5.32611e-14	3.47822e-15	GO:0042995//cell projection;GO:0005929//cilium;GO:0043226//organelle;GO:0120025//plasma membrane bounded cell projection;GO:0031514//motile cilium;GO:0110165//cellular anatomical entity;	K20473//neuroblastoma-amplified sequence
HaLaN_11174	0.72	1.41	0.44	0.12	0.27	0.34	1.50753	0.148528	0.061292	GO:0009987//cellular process;GO:0007018//microtubule-based movement;GO:0007017//microtubule-based process;GO:0006928//movement of cell or subcellular component;GO:0043232//intracellular non-membrane-bounded organelle;GO:0043229//intracellular organelle;GO:0005622//intracellular anatomical structure;GO:0110165//cellular anatomical entity;GO:0032991//protein-containing complex;GO:0005875//microtubu…	K10408//dynein heavy chain, axonemal
HaLaN_15949	59.09	58.61	52.74	13.27	7.14	16.55	1.84038	9.31397e-16	5.42287e-17	GO:0009117//nucleotide metabolic process;GO:0043933//protein-containing complex organization;GO:0051179//localization;GO:0009259//ribonucleotide metabolic process;GO:0034645//cellular macromolecule biosynthetic process;GO:0006260//DNA replication;GO:0034641//cellular nitrogen compound metabolic process;GO:0033875//ribonucleoside bisphosphate metabolic process;GO:0044281//small molecule metabolic …	K06694//26S proteasome non-ATPase regulatory subunit 10;K20473//neuroblastoma-amplified sequence;K14306//nuclear pore complex protein Nup62+ko03013//Nucleocytoplasmic transport
HaLaN_07903	30.87	26.86	36.9	8.79	3.8	7.35	1.84671	9.13559e-07	1.17969e-07	GO:0051273//beta-glucan metabolic process;GO:0033692//cellular polysaccharide biosynthetic process;GO:0051274//beta-glucan biosynthetic process;GO:0006075//(1->3)-beta-D-glucan biosynthetic process;GO:0043170//macromolecule metabolic process;GO:0009987//cellular process;GO:0044042//glucan metabolic process;GO:0005976//polysaccharide metabolic process;GO:0006074//(1->3)-beta-D-glucan metabolic pro…	K00706//1,3-beta-glucan synthase [EC:2.4.1.34]+ko01100//Metabolic pathways+ko00500//Starch and sucrose metabolism;K11000//callose synthase [EC:2.4.1.-]
HaLaN_01226	37.26	35.92	31.75	8.17	4.44	9.71	1.85964	3.80326e-16	2.16053e-17	GO:0016020//membrane;GO:0043226//organelle;GO:0110165//cellular anatomical entity;GO:0031224//intrinsic component of membrane;GO:0016021//integral component of membrane;GO:0005929//cilium;GO:0031514//motile cilium;GO:0042995//cell projection;GO:0120025//plasma membrane bounded cell projection;	K04986//polycystin 2;K04733//interleukin-1 receptor-associated kinase 4 [EC:2.7.11.1];K04986//polycystin 2;K22020//mucin-19;K14709//solute carrier family 39 (zinc transporter), member 1/2/3
HaLaN_12236	180.4	185.18	156.94	63.15	28.88	50.69	1.51267	1.80229e-09	1.70621e-10	GO:0016043//cellular component organization;GO:0006996//organelle organization;GO:0007010//cytoskeleton organization;GO:0007049//cell cycle;GO:0071840//cellular component organization or biogenesis;GO:0009987//cellular process;GO:0007017//microtubule-based process;GO:0000278//mitotic cell cycle;GO:0000226//microtubule cytoskeleton organization;GO:0005622//intracellular anatomical structure;GO:000…	K07375//tubulin beta+ko04145//Phagosome
HaLaN_22403	40.84	36.56	32.45	12.89	5.32	11.52	1.51583	4.19243e-07	5.1749e-08	GO:0070925//organelle assembly;GO:0022607//cellular component assembly;GO:0016043//cellular component organization;GO:0120036//plasma membrane bounded cell projection organization;GO:0001578//microtubule bundle formation;GO:0006996//organelle organization;GO:0120031//plasma membrane bounded cell projection assembly;GO:0007010//cytoskeleton organization;GO:0043933//protein-containing complex organ…	K19754//dynein regulatry complex protein 1
HaLaN_07902	23.62	25.2	26.2	4.22	3.77	7.86	1.87036	2.86357e-09	2.76408e-10	GO:0006075//(1->3)-beta-D-glucan biosynthetic process;GO:0051274//beta-glucan biosynthetic process;GO:0009987//cellular process;GO:0009059//macromolecule biosynthetic process;GO:0006074//(1->3)-beta-D-glucan metabolic process;GO:0005975//carbohydrate metabolic process;GO:0044262//cellular carbohydrate metabolic process;GO:0051273//beta-glucan metabolic process;GO:0071704//organic substance metabo…	K00706//1,3-beta-glucan synthase [EC:2.4.1.34]+ko01100//Metabolic pathways+ko00500//Starch and sucrose metabolism
PB.1539	69.24	74.1	58.52	20.12	5.92	14.27	1.87724	0.000388083	7.37961e-05	GO:0032259//methylation;GO:0008152//metabolic process;GO:0031514//motile cilium;GO:0110165//cellular anatomical entity;GO:0005929//cilium;GO:0120025//plasma membrane bounded cell projection;GO:0043226//organelle;GO:0042995//cell projection;GO:0003824//catalytic activity;GO:0016740//transferase activity;GO:0016741//transferase activity, transferring one-carbon groups;GO:0008168//methyltransferase …	K10406//kinesin family member C2/C3;K18626//trichohyalin
HaLaN_10755	318.42	308.3	270.24	83.95	46.92	59.47	1.8841	4.725e-21	2.06702e-22	GO:0120025//plasma membrane bounded cell projection;GO:0110165//cellular anatomical entity;GO:0043226//organelle;GO:0005929//cilium;GO:0031514//motile cilium;GO:0042995//cell projection;
HaLaN_16136	53.51	47.58	46.37	11.17	7.17	13.3	1.89121	1.06229e-16	5.85072e-18	GO:0110165//cellular anatomical entity;GO:0031514//motile cilium;GO:0016020//membrane;GO:0005929//cilium;GO:0031224//intrinsic component of membrane;GO:0016021//integral component of membrane;GO:0120025//plasma membrane bounded cell projection;GO:0043226//organelle;GO:0042995//cell projection;GO:0046872//metal ion binding;GO:0043167//ion binding;GO:0005488//binding;GO:0043169//cation binding;GO:0…	K02183//calmodulin+ko04016//MAPK signaling pathway - plant+ko04626//Plant-pathogen interaction+ko04070//Phosphatidylinositol signaling system;K13412//calcium-dependent protein kinase [EC:2.7.11.1]+ko04626//Plant-pathogen interaction
HaLaN_25302	12.25	6.56	10.36	3.98	0.67	1.17	1.89722	0.00450444	0.00107458	GO:0110165//cellular anatomical entity;GO:0120025//plasma membrane bounded cell projection;GO:0031514//motile cilium;GO:0005929//cilium;GO:0043226//organelle;GO:0042995//cell projection;
HaLaN_32366	13.05	12.59	13.59	3.29	2.37	2.42	1.8984	3.09098e-09	2.9972e-10	GO:0120025//plasma membrane bounded cell projection;GO:0042995//cell projection;GO:0043226//organelle;GO:0005929//cilium;GO:0031514//motile cilium;GO:0110165//cellular anatomical entity;
HaLaN_00844	32.43	24.35	24.02	6.81	3.49	7.19	1.90239	6.98749e-14	4.60277e-15	GO:0042995//cell projection;GO:0031514//motile cilium;GO:0005929//cilium;GO:0043226//organelle;GO:0110165//cellular anatomical entity;GO:0120025//plasma membrane bounded cell projection;	K06694//26S proteasome non-ATPase regulatory subunit 10;K06694//26S proteasome non-ATPase regulatory subunit 10
HaLaN_22388	61.42	60.99	58.07	12.91	8.67	13.55	1.90481	1.24009e-16	6.85729e-18	GO:0005929//cilium;GO:0031514//motile cilium;GO:0110165//cellular anatomical entity;GO:0043226//organelle;GO:0120025//plasma membrane bounded cell projection;GO:0016020//membrane;GO:0042995//cell projection;GO:0016021//integral component of membrane;GO:0031224//intrinsic component of membrane;GO:0005215//transporter activity;GO:0022857//transmembrane transporter activity;GO:0015318//inorganic mol…
HaLaN_20534	22.29	22.31	19.51	4.67	2.87	5.79	1.91161	1.36978e-18	6.73377e-20	GO:0120025//plasma membrane bounded cell projection;GO:0042995//cell projection;GO:0043226//organelle;GO:0031224//intrinsic component of membrane;GO:0031514//motile cilium;GO:0110165//cellular anatomical entity;GO:0016020//membrane;GO:0005929//cilium;GO:0016021//integral component of membrane;GO:0005216//ion channel activity;GO:0022803//passive transmembrane transporter activity;GO:0015075//ion t…	K17890//autophagy-related protein 16-1+ko04136//Autophagy - other
PB.9261	22.62	21.3	29.18	6.51	5.05	7.85	1.54846	8.23709e-08	9.42856e-09	GO:0007018//microtubule-based movement;GO:0006928//movement of cell or subcellular component;GO:0007017//microtubule-based process;GO:0009987//cellular process;GO:0030286//dynein complex;GO:0032991//protein-containing complex;GO:0110165//cellular anatomical entity;GO:0005856//cytoskeleton;GO:0043229//intracellular organelle;GO:0043232//intracellular non-membrane-bounded organelle;GO:0005622//intr…	K10408//dynein heavy chain, axonemal
HaLaN_15943	3.61	3.16	4.51	1.05	1.08	0.94	1.54872	0.000556966	0.00010896	GO:0007017//microtubule-based process;GO:0006928//movement of cell or subcellular component;GO:0007018//microtubule-based movement;GO:0009987//cellular process;GO:0030286//dynein complex;GO:0043229//intracellular organelle;GO:0005875//microtubule associated complex;GO:0005622//intracellular anatomical structure;GO:1902494//catalytic complex;GO:0032991//protein-containing complex;GO:0043226//organ…	K10408//dynein heavy chain, axonemal
PB.4785	86.39	83.55	71.54	22.7	10.78	16.28	1.91244	7.4083e-17	4.04759e-18	GO:0051085//chaperone cofactor-dependent protein refolding;GO:0006457//protein folding;GO:0006458//'de novo' protein folding;GO:0009987//cellular process;GO:0061077//chaperone-mediated protein folding;GO:0051084//'de novo' posttranslational protein folding;GO:0110165//cellular anatomical entity;GO:0120025//plasma membrane bounded cell projection;GO:0005737//cytoplasm;GO:0031514//motile cilium;GO:…	K09519//DnaJ homolog subfamily B member 13;K09519//DnaJ homolog subfamily B member 13;K09519//DnaJ homolog subfamily B member 13;K09519//DnaJ homolog subfamily B member 13;K09510//DnaJ homolog subfamily B member 4
HaLaN_23545	64.61	62.64	56.15	16.96	8.69	12.57	1.91352	3.61501e-19	1.71114e-20	GO:0031514//motile cilium;GO:0043226//organelle;GO:0042995//cell projection;GO:0120025//plasma membrane bounded cell projection;GO:0110165//cellular anatomical entity;GO:0005929//cilium;	K22866//tctex1 domain-containing protein 2;K22866//tctex1 domain-containing protein 2;K22866//tctex1 domain-containing protein 2
HaLaN_22387	30.48	35.96	31.01	8.35	4.37	7.44	1.92241	4.52159e-12	3.46654e-13	GO:0042995//cell projection;GO:0110165//cellular anatomical entity;GO:0016021//integral component of membrane;GO:0031224//intrinsic component of membrane;GO:0120025//plasma membrane bounded cell projection;GO:0016020//membrane;GO:0005929//cilium;GO:0031514//motile cilium;GO:0043226//organelle;GO:0005215//transporter activity;GO:0015318//inorganic molecular entity transmembrane transporter activit…
HaLaN_04066	16.09	19.41	17.87	4.93	3.1	6.66	1.55897	3.11238e-10	2.74564e-11	GO:0110165//cellular anatomical entity;GO:0043228//non-membrane-bounded organelle;GO:0005622//intracellular anatomical structure;GO:0099568//cytoplasmic region;GO:0005929//cilium;GO:0120025//plasma membrane bounded cell projection;GO:0043226//organelle;GO:0042995//cell projection;GO:0005930//axoneme;GO:0005856//cytoskeleton;GO:0043232//intracellular non-membrane-bounded organelle;GO:0005737//cyto…
HaLaN_04133	39.03	35.18	35.85	7.96	4.1	10.33	1.92383	2.33213e-15	1.40042e-16	GO:0043226//organelle;GO:0120025//plasma membrane bounded cell projection;GO:0042995//cell projection;GO:0110165//cellular anatomical entity;GO:0005929//cilium;GO:0031224//intrinsic component of membrane;GO:0016021//integral component of membrane;GO:0016020//membrane;GO:0031514//motile cilium;	K04986//polycystin 2;K22020//mucin-19;K14709//solute carrier family 39 (zinc transporter), member 1/2/3;K04986//polycystin 2;K22020//mucin-19;K14709//solute carrier family 39 (zinc transporter), member 1/2/3
HaLaN_25945	17.74	16.55	14.44	6.26	2.95	3.45	1.56103	5.15668e-08	5.78086e-09	GO:0006996//organelle organization;GO:0007017//microtubule-based process;GO:0051225//spindle assembly;GO:0070925//organelle assembly;GO:0044085//cellular component biogenesis;GO:0071840//cellular component organization or biogenesis;GO:0000226//microtubule cytoskeleton organization;GO:0009987//cellular process;GO:0007010//cytoskeleton organization;GO:0007051//spindle organization;GO:0016043//cell…	K16584//HAUS augmin-like complex subunit 1;K16584//HAUS augmin-like complex subunit 1
HaLaN_15776	61.5	61.64	44.89	15.54	11.45	7.3	1.93021	3.66338e-11	3.01265e-12	GO:0050794//regulation of cellular process;GO:0065007//biological regulation;GO:0042592//homeostatic process;GO:0050789//regulation of biological process;GO:0019725//cellular homeostasis;GO:0065008//regulation of biological quality;GO:0009987//cellular process;GO:0045454//cell redox homeostasis;GO:0043226//organelle;GO:0120025//plasma membrane bounded cell projection;GO:0110165//cellular anatomic…	K03671//thioredoxin 1;K09560//suppressor of tumorigenicity protein 13
HaLaN_13031	14.09	10.3	12.55	3.12	2.42	1.83	1.94413	4.82318e-07	6.00811e-08	GO:0120025//plasma membrane bounded cell projection;GO:0042995//cell projection;GO:0031514//motile cilium;GO:0005929//cilium;GO:0110165//cellular anatomical entity;GO:0043226//organelle;
PB.5791	33.38	32.93	28.33	9.81	6.53	8.78	1.56551	7.48621e-18	3.82438e-19	GO:0006928//movement of cell or subcellular component;GO:0007018//microtubule-based movement;GO:0007017//microtubule-based process;GO:0009987//cellular process;GO:0043232//intracellular non-membrane-bounded organelle;GO:0110165//cellular anatomical entity;GO:0099512//supramolecular fiber;GO:0099080//supramolecular complex;GO:0043226//organelle;GO:0005874//microtubule;GO:0005856//cytoskeleton;GO:0…	K10395//kinesin family member 4/21/27
HaLaN_04768	7.38	6.56	5.28	1.77	1.2	2.09	1.56794	1.04667e-08	1.07486e-09	GO:0099111//microtubule-based transport;GO:0006886//intracellular protein transport;GO:0006810//transport;GO:0010970//transport along microtubule;GO:0070727//cellular macromolecule localization;GO:0016043//cellular component organization;GO:0009987//cellular process;GO:0008104//protein localization;GO:0045184//establishment of protein localization;GO:0016192//vesicle-mediated transport;GO:0035721…	K19671//WD repeat-containing protein 19
HaLaN_22424	90.72	93.12	78.14	27.31	12.45	17.74	1.94445	8.35812e-15	5.20048e-16	GO:0065007//biological regulation;GO:0065008//regulation of biological quality;GO:0050789//regulation of biological process;GO:0050794//regulation of cellular process;GO:0008152//metabolic process;GO:0042592//homeostatic process;GO:0019725//cellular homeostasis;GO:0009987//cellular process;GO:0045454//cell redox homeostasis;GO:0005929//cilium;GO:0043226//organelle;GO:0015630//microtubule cytoskel…
HaLaN_15947	16.23	20.83	9.82	1.26	2.23	5.89	1.94989	0.000184349	3.292e-05	GO:0031514//motile cilium;GO:0043226//organelle;GO:0005929//cilium;GO:0110165//cellular anatomical entity;GO:0042995//cell projection;GO:0120025//plasma membrane bounded cell projection;
PB.252	133.9	129.76	123.75	34.31	16.56	25.74	1.98522	1.31917e-19	6.11134e-21	GO:0005737//cytoplasm;GO:0043229//intracellular organelle;GO:0042995//cell projection;GO:0120025//plasma membrane bounded cell projection;GO:0043228//non-membrane-bounded organelle;GO:0110165//cellular anatomical entity;GO:0031514//motile cilium;GO:0099568//cytoplasmic region;GO:0043226//organelle;GO:0097014//ciliary plasm;GO:0005929//cilium;GO:0032838//plasma membrane bounded cell projection cyt…	K21737//acyl-lipid Delta6-acetylenase / acyl-lipid (9-3)-desaturase [EC:1.14.19.38 1.14.19.47]
HaLaN_15386	3.37	4.38	3.77	0.65	1.63	0.45	1.5737	0.0405646	0.0129888	GO:0006928//movement of cell or subcellular component;GO:0007018//microtubule-based movement;GO:0007017//microtubule-based process;GO:0009987//cellular process;GO:0005875//microtubule associated complex;GO:0015630//microtubule cytoskeleton;GO:0032991//protein-containing complex;GO:0043229//intracellular organelle;GO:0043228//non-membrane-bounded organelle;GO:0043232//intracellular non-membrane-bo…	K10408//dynein heavy chain, axonemal
HaLaN_31406	97.23	104.61	72.79	29.37	11.12	28.92	1.57503	0.00121341	0.000254222	GO:0110165//cellular anatomical entity;GO:0042995//cell projection;GO:0005929//cilium;GO:0043226//organelle;GO:0120025//plasma membrane bounded cell projection;	K16458//centrosomal protein CEP104
HaLaN_01228	39.91	36.06	46.82	7.28	5.54	13.02	1.98736	9.1413e-14	6.07905e-15	GO:0120025//plasma membrane bounded cell projection;GO:0043226//organelle;GO:0005929//cilium;GO:0031514//motile cilium;GO:0016020//membrane;GO:0110165//cellular anatomical entity;GO:0016021//integral component of membrane;GO:0031224//intrinsic component of membrane;GO:0042995//cell projection;	K04986//polycystin 2;K14709//solute carrier family 39 (zinc transporter), member 1/2/3;K04986//polycystin 2
HaLaN_13340	3.62	4.78	4.8	1.24	0.74	1.29	1.57793	0.00488222	0.00117405	GO:0016043//cellular component organization;GO:0006996//organelle organization;GO:0070925//organelle assembly;GO:0022607//cellular component assembly;GO:0060271//cilium assembly;GO:0044782//cilium organization;GO:0120031//plasma membrane bounded cell projection assembly;GO:0120036//plasma membrane bounded cell projection organization;GO:0044085//cellular component biogenesis;GO:0009987//cellular …
HaLaN_16289	44.95	41.77	44.22	10.63	4.94	9.71	2.01929	6.00837e-18	3.05959e-19	GO:0031514//motile cilium;GO:0042995//cell projection;GO:0043226//organelle;GO:0005929//cilium;GO:0110165//cellular anatomical entity;GO:0120025//plasma membrane bounded cell projection;
HaLaN_01644	253.82	264.49	202.89	62.83	22.81	41.13	2.02151	6.30237e-15	3.89162e-16	GO:0042995//cell projection;GO:0110165//cellular anatomical entity;GO:0005929//cilium;GO:0043226//organelle;GO:0120025//plasma membrane bounded cell projection;GO:0031514//motile cilium;
HaLaN_21459	9.55	9.29	5.2	1.83	0.89	1.36	2.03195	0.00725921	0.00182954	GO:0031224//intrinsic component of membrane;GO:0110165//cellular anatomical entity;GO:0042995//cell projection;GO:0043226//organelle;GO:0120025//plasma membrane bounded cell projection;GO:0005929//cilium;GO:0016021//integral component of membrane;GO:0016020//membrane;GO:0031514//motile cilium;GO:0005509//calcium ion binding;GO:0043169//cation binding;GO:0043167//ion binding;GO:0005488//binding;GO…
HaLaN_08165	9.43	8.38	5.87	1.61	0.44	2.3	2.03236	0.000359056	6.79826e-05	GO:0051674//localization of cell;GO:0009987//cellular process;GO:0006928//movement of cell or subcellular component;GO:0040011//locomotion;GO:0048870//cell motility;GO:0051179//localization;GO:0005929//cilium;GO:0110165//cellular anatomical entity;GO:0043226//organelle;GO:0120025//plasma membrane bounded cell projection;GO:0042995//cell projection;GO:0031514//motile cilium;
HaLaN_12682	18.04	14.41	18.28	4.47	0.89	3.86	2.05984	2.04679e-06	2.7635e-07	GO:0016021//integral component of membrane;GO:0031224//intrinsic component of membrane;GO:0016020//membrane;GO:0005929//cilium;GO:0043226//organelle;GO:0110165//cellular anatomical entity;GO:0031514//motile cilium;GO:0120025//plasma membrane bounded cell projection;GO:0042995//cell projection;GO:0046872//metal ion binding;GO:0043167//ion binding;GO:0043169//cation binding;GO:0005509//calcium ion …
HaLaN_31199	21.76	18.57	17.62	4.65	3.61	6.73	1.58737	2.23859e-08	2.39401e-09	GO:0022607//cellular component assembly;GO:0030031//cell projection assembly;GO:0007018//microtubule-based movement;GO:0120036//plasma membrane bounded cell projection organization;GO:0044085//cellular component biogenesis;GO:0006996//organelle organization;GO:0071840//cellular component organization or biogenesis;GO:0120031//plasma membrane bounded cell projection assembly;GO:0007017//microtubul…
HaLaN_22033	129.73	125.21	115.28	29.26	13.67	22.74	2.09846	1.33331e-19	6.18526e-21	GO:0042592//homeostatic process;GO:0019725//cellular homeostasis;GO:0008152//metabolic process;GO:0065008//regulation of biological quality;GO:0009987//cellular process;GO:0050789//regulation of biological process;GO:0045454//cell redox homeostasis;GO:0050794//regulation of cellular process;GO:0065007//biological regulation;GO:0005737//cytoplasm;GO:0043226//organelle;GO:0043232//intracellular non…	K03671//thioredoxin 1;K09560//suppressor of tumorigenicity protein 13
HaLaN_18298	51.58	58.11	40.43	12.91	5.62	6.44	2.09849	1.32727e-12	9.70784e-14	GO:0042995//cell projection;GO:0031514//motile cilium;GO:0043226//organelle;GO:0110165//cellular anatomical entity;GO:0120025//plasma membrane bounded cell projection;GO:0005929//cilium;	K06694//26S proteasome non-ATPase regulatory subunit 10
HaLaN_07912	25.6	22.87	24.79	5.14	2.65	5.88	2.10648	1.1238e-17	5.78982e-19	GO:0071704//organic substance metabolic process;GO:0043170//macromolecule metabolic process;GO:1901564//organonitrogen compound metabolic process;GO:0008152//metabolic process;GO:0006796//phosphate-containing compound metabolic process;GO:0044237//cellular metabolic process;GO:0006793//phosphorus metabolic process;GO:0006464//cellular protein modification process;GO:0044267//cellular protein meta…	K08824//cyclin-dependent kinase-like [EC:2.7.11.22];K08824//cyclin-dependent kinase-like [EC:2.7.11.22]
HaLaN_05628	19.73	19.56	14.52	3.22	2.73	3.12	2.16002	2.99226e-08	3.24992e-09	GO:0005930//axoneme;GO:0031514//motile cilium;GO:0043229//intracellular organelle;GO:0099568//cytoplasmic region;GO:0005929//cilium;GO:0005856//cytoskeleton;GO:0043228//non-membrane-bounded organelle;GO:0005737//cytoplasm;GO:0043232//intracellular non-membrane-bounded organelle;GO:0110165//cellular anatomical entity;GO:0120025//plasma membrane bounded cell projection;GO:0032838//plasma membrane b…
HaLaN_12923	18.19	15.95	17.6	2.97	4.38	5.65	1.60939	6.14445e-05	1.01872e-05	GO:0009987//cellular process;GO:0007017//microtubule-based process;GO:0006928//movement of cell or subcellular component;GO:0007018//microtubule-based movement;GO:0036156//inner dynein arm;GO:0099568//cytoplasmic region;GO:0043228//non-membrane-bounded organelle;GO:0032838//plasma membrane bounded cell projection cytoplasm;GO:0005875//microtubule associated complex;GO:0030286//dynein complex;GO:0…	K10408//dynein heavy chain, axonemal
HaLaN_10605	12.86	13.95	12.48	3.34	3.45	3.25	1.61143	2.72785e-06	3.74141e-07	GO:0007018//microtubule-based movement;GO:0009987//cellular process;GO:0007017//microtubule-based process;GO:0006928//movement of cell or subcellular component;GO:0110165//cellular anatomical entity;GO:0005871//kinesin complex;GO:0005875//microtubule associated complex;GO:0043229//intracellular organelle;GO:0099081//supramolecular polymer;GO:0099513//polymeric cytoskeletal fiber;GO:0099512//supra…	K10396//kinesin family member 5+ko04144//Endocytosis
HaLaN_15384	11.51	10.17	10	2.08	2.53	3.52	1.61214	2.87192e-13	1.97674e-14	GO:0007017//microtubule-based process;GO:0007018//microtubule-based movement;GO:0006928//movement of cell or subcellular component;GO:0009987//cellular process;GO:0032838//plasma membrane bounded cell projection cytoplasm;GO:0030286//dynein complex;GO:0043228//non-membrane-bounded organelle;GO:0036156//inner dynein arm;GO:0005930//axoneme;GO:0120025//plasma membrane bounded cell projection;GO:000…	K10408//dynein heavy chain, axonemal
HaLaN_18648	208.56	189.22	185.56	45.73	28.65	32.75	2.20093	1.0007e-31	2.9888e-33	GO:0043228//non-membrane-bounded organelle;GO:0005856//cytoskeleton;GO:0042995//cell projection;GO:0099513//polymeric cytoskeletal fiber;GO:0099081//supramolecular polymer;GO:0005875//microtubule associated complex;GO:0005874//microtubule;GO:0043229//intracellular organelle;GO:0043232//intracellular non-membrane-bounded organelle;GO:0031514//motile cilium;GO:0032991//protein-containing complex;GO…	K16465//centrin-1;K02183//calmodulin+ko04016//MAPK signaling pathway - plant+ko04626//Plant-pathogen interaction+ko04070//Phosphatidylinositol signaling system;K16465//centrin-1;K02183//calmodulin+ko04016//MAPK signaling pathway - plant+ko04626//Plant-pathogen interaction+ko04070//Phosphatidylinositol signaling system;K13448//calcium-binding protein CML+ko04626//Plant-pathogen interaction;K16465/…
HaLaN_24098	6.38	10.45	5.44	2.05	0.71	0.56	2.20185	0.00785833	0.00199908	GO:0005930//axoneme;GO:0110165//cellular anatomical entity;GO:0043226//organelle;GO:0097014//ciliary plasm;GO:0005856//cytoskeleton;GO:0042995//cell projection;GO:0099568//cytoplasmic region;GO:0005622//intracellular anatomical structure;GO:0043232//intracellular non-membrane-bounded organelle;GO:0120025//plasma membrane bounded cell projection;GO:0005737//cytoplasm;GO:0032838//plasma membrane bo…
HaLaN_23800	11.29	12.32	22.22	2.61	3.44	5.14	1.6259	0.000925832	0.000189339	GO:0009987//cellular process;GO:0006928//movement of cell or subcellular component;GO:0007018//microtubule-based movement;GO:0007017//microtubule-based process;GO:0005622//intracellular anatomical structure;GO:0015630//microtubule cytoskeleton;GO:0030286//dynein complex;GO:0110165//cellular anatomical entity;GO:1902494//catalytic complex;GO:0043229//intracellular organelle;GO:0043226//organelle;G…	K10408//dynein heavy chain, axonemal
PB.9906	38.09	33.04	38.49	9.5	5.68	12.68	1.63092	2.24137e-08	2.39769e-09	GO:0009987//cellular process;GO:0010564//regulation of cell cycle process;GO:0007049//cell cycle;GO:0022402//cell cycle process;GO:0050794//regulation of cellular process;GO:0007051//spindle organization;GO:0051302//regulation of cell division;GO:1902850//microtubule cytoskeleton organization involved in mitosis;GO:0050789//regulation of biological process;GO:0071840//cellular component organizat…	K08850//aurora kinase, other [EC:2.7.11.1]
HaLaN_26564	12.16	11.59	8.92	1.92	1.31	2.21	2.23494	1.70131e-13	1.15173e-14	GO:0120025//plasma membrane bounded cell projection;GO:0042995//cell projection;GO:0031514//motile cilium;GO:0031224//intrinsic component of membrane;GO:0043226//organelle;GO:0016020//membrane;GO:0016021//integral component of membrane;GO:0005929//cilium;GO:0110165//cellular anatomical entity;GO:0005509//calcium ion binding;GO:0043169//cation binding;GO:0043167//ion binding;GO:0046872//metal ion …
HaLaN_12919	9.49	9.53	8.73	2.25	1.75	2.87	1.63203	1.03587e-05	1.53943e-06	GO:0007018//microtubule-based movement;GO:0009987//cellular process;GO:0006928//movement of cell or subcellular component;GO:0007017//microtubule-based process;GO:0030286//dynein complex;GO:0005622//intracellular anatomical structure;GO:0043229//intracellular organelle;GO:0043228//non-membrane-bounded organelle;GO:0015630//microtubule cytoskeleton;GO:0110165//cellular anatomical entity;GO:0043232…	K10408//dynein heavy chain, axonemal
HaLaN_04520	22.67	21.85	24.5	2.72	3.55	4.13	2.3857	4.10706e-17	2.20127e-18	GO:0044782//cilium organization;GO:0030031//cell projection assembly;GO:0009987//cellular process;GO:0006996//organelle organization;GO:0120036//plasma membrane bounded cell projection organization;GO:0016043//cellular component organization;GO:0030030//cell projection organization;GO:0044085//cellular component biogenesis;GO:0022607//cellular component assembly;GO:0071840//cellular component org…	K19684//clusterin-associated protein 1
HaLaN_12915	5.13	4.12	4.93	0.92	1.39	0.96	1.63551	0.00872551	0.00224495	GO:0009987//cellular process;GO:0007017//microtubule-based process;GO:0007018//microtubule-based movement;GO:0006928//movement of cell or subcellular component;GO:0005930//axoneme;GO:0005622//intracellular anatomical structure;GO:0032991//protein-containing complex;GO:0005858//axonemal dynein complex;GO:0043229//intracellular organelle;GO:0005929//cilium;GO:0030286//dynein complex;GO:0043228//non…	K10408//dynein heavy chain, axonemal
HaLaN_16133	29.65	32.2	25.02	4.98	2.81	4.54	2.46258	1.07871e-13	7.21429e-15	GO:0031224//intrinsic component of membrane;GO:0042995//cell projection;GO:0005929//cilium;GO:0043226//organelle;GO:0016020//membrane;GO:0016021//integral component of membrane;GO:0031514//motile cilium;GO:0110165//cellular anatomical entity;GO:0120025//plasma membrane bounded cell projection;GO:0005488//binding;GO:0043167//ion binding;GO:0043169//cation binding;GO:0005509//calcium ion binding;GO…
HaLaN_19579	4.13	3.44	3.16	1.01	0.62	1.19	1.65076	0.0300458	0.00918565	GO:0007017//microtubule-based process;GO:0006928//movement of cell or subcellular component;GO:0009987//cellular process;GO:0007018//microtubule-based movement;GO:0043226//organelle;GO:0043228//non-membrane-bounded organelle;GO:0030286//dynein complex;GO:0005622//intracellular anatomical structure;GO:0005875//microtubule associated complex;GO:0015630//microtubule cytoskeleton;GO:0005856//cytoskel…	K10408//dynein heavy chain, axonemal
HaLaN_21076	26.53	30.33	23	4.36	2.86	3.85	2.48211	2.20315e-12	1.64262e-13	GO:0120025//plasma membrane bounded cell projection;GO:0110165//cellular anatomical entity;GO:0031514//motile cilium;GO:0043226//organelle;GO:0005929//cilium;GO:0042995//cell projection;GO:0005488//binding;GO:0005515//protein binding;GO:0042802//identical protein binding;	K10420//dynein light chain Tctex-type 1
HaLaN_28329	28.37	24.79	20.69	4.36	2.45	3.03	2.54379	5.73649e-24	2.20982e-25	GO:0031514//motile cilium;GO:0120025//plasma membrane bounded cell projection;GO:0043229//intracellular organelle;GO:0005856//cytoskeleton;GO:0043228//non-membrane-bounded organelle;GO:0005622//intracellular anatomical structure;GO:0043226//organelle;GO:0005929//cilium;GO:0043232//intracellular non-membrane-bounded organelle;GO:0042995//cell projection;GO:0110165//cellular anatomical entity;GO:00…	K08332//vacuolar protein 8
HaLaN_01471	24.56	19.64	18.88	6.42	3.25	5.83	1.65851	8.98902e-10	8.28912e-11	GO:2000145//regulation of cell motility;GO:0071840//cellular component organization or biogenesis;GO:0032886//regulation of microtubule-based process;GO:0040012//regulation of locomotion;GO:0016043//cellular component organization;GO:0001578//microtubule bundle formation;GO:0033365//protein localization to organelle;GO:2000155//positive regulation of cilium-dependent cell motility;GO:0035082//axo…	K19750//dynein assembly factor 1, axonemal
HaLaN_16132	20.09	20.32	14.93	1.78	1.13	3.72	2.65918	2.03954e-14	1.2979e-15	GO:0042995//cell projection;GO:0043226//organelle;GO:0005929//cilium;GO:0031224//intrinsic component of membrane;GO:0016021//integral component of membrane;GO:0110165//cellular anatomical entity;GO:0120025//plasma membrane bounded cell projection;GO:0016020//membrane;GO:0031514//motile cilium;GO:0005509//calcium ion binding;GO:0043167//ion binding;GO:0046872//metal ion binding;GO:0043169//cation …
HaLaN_18312	23	26.51	18.6	3.43	0.65	3.79	2.66879	9.85994e-11	8.3816e-12	GO:0005856//cytoskeleton;GO:0043232//intracellular non-membrane-bounded organelle;GO:0031514//motile cilium;GO:0099568//cytoplasmic region;GO:0005622//intracellular anatomical structure;GO:0005929//cilium;GO:0032838//plasma membrane bounded cell projection cytoplasm;GO:0005930//axoneme;GO:0005737//cytoplasm;GO:0043229//intracellular organelle;GO:0097014//ciliary plasm;GO:0110165//cellular anatomi…
HaLaN_29526	4.64	4.37	2.03	1.33	0.69	0.64	1.66273	0.0463038	0.0151529	GO:0007017//microtubule-based process;GO:0007018//microtubule-based movement;GO:0006928//movement of cell or subcellular component;GO:0009987//cellular process;GO:0043228//non-membrane-bounded organelle;GO:0032838//plasma membrane bounded cell projection cytoplasm;GO:0005929//cilium;GO:0097014//ciliary plasm;GO:0005622//intracellular anatomical structure;GO:0032991//protein-containing complex;GO:…	K10408//dynein heavy chain, axonemal
HaLaN_22386	19.54	16.09	10.36	1.01	1.16	2.92	2.68541	3.60451e-05	5.76627e-06	GO:0031224//intrinsic component of membrane;GO:0016021//integral component of membrane;GO:0005929//cilium;GO:0120025//plasma membrane bounded cell projection;GO:0031514//motile cilium;GO:0016020//membrane;GO:0042995//cell projection;GO:0110165//cellular anatomical entity;GO:0043226//organelle;GO:0015267//channel activity;GO:0022803//passive transmembrane transporter activity;GO:0015318//inorganic…
HaLaN_10395	10.56	9.1	10.26	2.27	2.13	3.05	1.6651	1.36229e-05	2.05925e-06	GO:0007017//microtubule-based process;GO:0009987//cellular process;GO:0007018//microtubule-based movement;GO:0006928//movement of cell or subcellular component;GO:0110165//cellular anatomical entity;GO:0043229//intracellular organelle;GO:0099080//supramolecular complex;GO:0043226//organelle;GO:0005874//microtubule;GO:0005871//kinesin complex;GO:0015630//microtubule cytoskeleton;GO:0043228//non-me…	K10396//kinesin family member 5+ko04144//Endocytosis
HaLaN_31596	13.55	15.08	14.9	1.47	1.34	1.32	3.03028	1.36373e-19	6.33495e-21	GO:0120025//plasma membrane bounded cell projection;GO:0042995//cell projection;GO:0043226//organelle;GO:0005929//cilium;GO:0005622//intracellular anatomical structure;GO:0043229//intracellular organelle;GO:0005856//cytoskeleton;GO:0043228//non-membrane-bounded organelle;GO:0031514//motile cilium;GO:0110165//cellular anatomical entity;GO:0005737//cytoplasm;GO:0043232//intracellular non-membrane-b…
HaLaN_16308	40.46	40.35	35.1	12.42	5.25	10.43	1.67177	3.99451e-11	3.29754e-12	GO:0022607//cellular component assembly;GO:0060285//cilium-dependent cell motility;GO:0051179//localization;GO:0030030//cell projection organization;GO:0003341//cilium movement;GO:0007010//cytoskeleton organization;GO:0060271//cilium assembly;GO:0070286//axonemal dynein complex assembly;GO:0030031//cell projection assembly;GO:0120031//plasma membrane bounded cell projection assembly;GO:0060294//c…	K20478//golgin subfamily B member 1;K22020//mucin-19
HaLaN_12681	16.48	16.14	9.91	0.42	0.28	2.59	3.352	2.74922e-05	4.33072e-06	GO:0120025//plasma membrane bounded cell projection;GO:0031224//intrinsic component of membrane;GO:0031514//motile cilium;GO:0016021//integral component of membrane;GO:0043226//organelle;GO:0110165//cellular anatomical entity;GO:0005929//cilium;GO:0016020//membrane;GO:0042995//cell projection;GO:0043167//ion binding;GO:0005488//binding;GO:0005509//calcium ion binding;GO:0043169//cation binding;GO…
HaLaN_07379	3.09	4.54	3.01	0.63	0.74	1.18	1.68037	0.000175905	3.13013e-05	GO:0006928//movement of cell or subcellular component;GO:0007018//microtubule-based movement;GO:0009987//cellular process;GO:0007017//microtubule-based process;GO:0015630//microtubule cytoskeleton;GO:0005856//cytoskeleton;GO:0043226//organelle;GO:0110165//cellular anatomical entity;GO:0005875//microtubule associated complex;GO:0032991//protein-containing complex;GO:0043232//intracellular non-memb…	K10408//dynein heavy chain, axonemal
HaLaN_20892	4.33	4.68	4.23	0.95	1.1	1.21	1.68661	3.05258e-10	2.69e-11	GO:0006928//movement of cell or subcellular component;GO:0007017//microtubule-based process;GO:0007018//microtubule-based movement;GO:0009987//cellular process;GO:0043228//non-membrane-bounded organelle;GO:0005875//microtubule associated complex;GO:0110165//cellular anatomical entity;GO:0005856//cytoskeleton;GO:1902494//catalytic complex;GO:0032991//protein-containing complex;GO:0015630//microtub…	K10414//dynein heavy chain 2, cytosolic+ko04145//Phagosome
HaLaN_12900	19.75	21.24	13.68	4.91	3.45	4.97	1.68724	1.57855e-10	1.36174e-11	GO:0050789//regulation of biological process;GO:0044782//cilium organization;GO:0051641//cellular localization;GO:0048518//positive regulation of biological process;GO:0000226//microtubule cytoskeleton organization;GO:0040017//positive regulation of locomotion;GO:0032886//regulation of microtubule-based process;GO:0030030//cell projection organization;GO:0040012//regulation of locomotion;GO:00033…	K19750//dynein assembly factor 1, axonemal
HaLaN_01999	40.21	39.94	39.65	13	5.74	10.17	1.69	4.32348e-12	3.30649e-13	GO:0009987//cellular process;GO:0007017//microtubule-based process;GO:0007018//microtubule-based movement;GO:0006928//movement of cell or subcellular component;GO:0043232//intracellular non-membrane-bounded organelle;GO:0043226//organelle;GO:0099081//supramolecular polymer;GO:0099513//polymeric cytoskeletal fiber;GO:0043228//non-membrane-bounded organelle;GO:0005856//cytoskeleton;GO:0110165//cell…	K20196//kinesin family member 3B
HaLaN_02589	0.93	2.29	2.11	0.54	0.45	0.27	1.69021	0.158618	0.0665374	GO:0007018//microtubule-based movement;GO:0007017//microtubule-based process;GO:0006928//movement of cell or subcellular component;GO:0009987//cellular process;GO:0043228//non-membrane-bounded organelle;GO:0015630//microtubule cytoskeleton;GO:0110165//cellular anatomical entity;GO:0005875//microtubule associated complex;GO:1902494//catalytic complex;GO:0005856//cytoskeleton;GO:0043226//organelle;…
HaLaN_16445	4.78	7.26	6.22	1.11	1.78	1.41	1.69722	0.000578764	0.000113662	GO:0006928//movement of cell or subcellular component;GO:0007017//microtubule-based process;GO:0007018//microtubule-based movement;GO:0009987//cellular process;GO:0043229//intracellular organelle;GO:0110165//cellular anatomical entity;GO:0005856//cytoskeleton;GO:0030286//dynein complex;GO:1902494//catalytic complex;GO:0043228//non-membrane-bounded organelle;GO:0005875//microtubule associated comp…	K10408//dynein heavy chain, axonemal
PB.2454	103.58	91.98	88.41	26.43	19.98	22.59	1.69932	2.17706e-26	7.67391e-28	GO:0007017//microtubule-based process;GO:0009987//cellular process;GO:0006928//movement of cell or subcellular component;GO:0007018//microtubule-based movement;GO:0030286//dynein complex;GO:0015630//microtubule cytoskeleton;GO:0005737//cytoplasm;GO:0005622//intracellular anatomical structure;GO:0005868//cytoplasmic dynein complex;GO:0043229//intracellular organelle;GO:0043228//non-membrane-bounde…	K10419//dynein light chain roadblock-type;K10419//dynein light chain roadblock-type;K10419//dynein light chain roadblock-type;K10419//dynein light chain roadblock-type
HaLaN_28592	4.03	3.22	3.08	1.05	0.57	0.88	1.70193	0.000289247	5.37183e-05	GO:0009987//cellular process;GO:0006928//movement of cell or subcellular component;GO:0007017//microtubule-based process;GO:0007018//microtubule-based movement;GO:0003824//catalytic activity;GO:1901363//heterocyclic compound binding;GO:0005524//ATP binding;GO:0097159//organic cyclic compound binding;GO:0017076//purine nucleotide binding;GO:0008017//microtubule binding;GO:0003774//cytoskeletal mot…	K10406//kinesin family member C2/C3
HaLaN_19577	5.12	6.22	3.91	1.18	1.07	1.04	1.70468	0.0720595	0.0254093	GO:0006928//movement of cell or subcellular component;GO:0007017//microtubule-based process;GO:0009987//cellular process;GO:0007018//microtubule-based movement;GO:1902494//catalytic complex;GO:0015630//microtubule cytoskeleton;GO:0043228//non-membrane-bounded organelle;GO:0032991//protein-containing complex;GO:0043226//organelle;GO:0043229//intracellular organelle;GO:0110165//cellular anatomical …	K10408//dynein heavy chain, axonemal
HaLaN_15387	5.64	5.13	5.39	1.45	1.56	0.5	1.70591	0.0123162	0.00330745	GO:0009987//cellular process;GO:0006928//movement of cell or subcellular component;GO:0007017//microtubule-based process;GO:0007018//microtubule-based movement;GO:0043232//intracellular non-membrane-bounded organelle;GO:0032991//protein-containing complex;GO:1902494//catalytic complex;GO:0030286//dynein complex;GO:0043229//intracellular organelle;GO:0005622//intracellular anatomical structure;GO:…	K10408//dynein heavy chain, axonemal
HaLaN_19415	55.2	55.96	48.99	21.8	16.54	23.93	1.01012	4.16311e-09	4.09838e-10	GO:0042886//amide transport;GO:0051649//establishment of localization in cell;GO:0099118//microtubule-based protein transport;GO:0006886//intracellular protein transport;GO:0060271//cilium assembly;GO:0034613//cellular protein localization;GO:0042073//intraciliary transport;GO:0051641//cellular localization;GO:0031503//protein-containing complex localization;GO:0045184//establishment of protein l…	K19681//intraflagellar transport protein 52;K19681//intraflagellar transport protein 52
HaLaN_20202	1.62	1.5	2.28	0.29	0.64	1.19	1.01158	0.185114	0.0806778	GO:0007018//microtubule-based movement;GO:0007017//microtubule-based process;GO:0009987//cellular process;GO:0006928//movement of cell or subcellular component;GO:0005856//cytoskeleton;GO:0043232//intracellular non-membrane-bounded organelle;GO:0043226//organelle;GO:0005929//cilium;GO:0015630//microtubule cytoskeleton;GO:0110165//cellular anatomical entity;GO:0031514//motile cilium;GO:0120025//pl…	K10408//dynein heavy chain, axonemal
HaLaN_20590	16.8	16.72	18.08	4.08	3.46	4.79	1.7165	1.26883e-16	7.02023e-18	GO:0006928//movement of cell or subcellular component;GO:0007017//microtubule-based process;GO:0007018//microtubule-based movement;GO:0009987//cellular process;GO:0015631//tubulin binding;GO:0005524//ATP binding;GO:0017111//nucleoside-triphosphatase activity;GO:0003824//catalytic activity;GO:0000166//nucleotide binding;GO:0032553//ribonucleotide binding;GO:0008092//cytoskeletal protein binding;GO…	K10406//kinesin family member C2/C3
HaLaN_07641	109.07	106.53	95.92	29.75	16.11	26.02	1.71857	2.83209e-20	1.27994e-21	GO:0060294//cilium movement involved in cell motility;GO:0003341//cilium movement;GO:0060271//cilium assembly;GO:0048870//cell motility;GO:0006996//organelle organization;GO:0000226//microtubule cytoskeleton organization;GO:0044458//motile cilium assembly;GO:0071840//cellular component organization or biogenesis;GO:0007017//microtubule-based process;GO:0120031//plasma membrane bounded cell projec…	K19757//radial spoke head protein 9;K19757//radial spoke head protein 9;K19757//radial spoke head protein 9
HaLaN_09982	7.83	6.2	8.4	2.67	2.31	3.91	1.05553	0.0783407	0.0280802	GO:0007018//microtubule-based movement;GO:0015031//protein transport;GO:0006996//organelle organization;GO:0006886//intracellular protein transport;GO:0030705//cytoskeleton-dependent intracellular transport;GO:0006928//movement of cell or subcellular component;GO:0065007//biological regulation;GO:0099111//microtubule-based transport;GO:0120031//plasma membrane bounded cell projection assembly;GO:…
HaLaN_11872	109.56	112.45	108.32	49.63	37.1	37.92	1.06265	2.96915e-11	2.42679e-12	GO:0010970//transport along microtubule;GO:0022607//cellular component assembly;GO:0034613//cellular protein localization;GO:0035735//intraciliary transport involved in cilium assembly;GO:0060271//cilium assembly;GO:0070727//cellular macromolecule localization;GO:0030031//cell projection assembly;GO:0009987//cellular process;GO:0042886//amide transport;GO:0071702//organic substance transport;GO:0…	K19685//intraflagellar transport protein 56;K19685//intraflagellar transport protein 56
HaLaN_10780	24.44	21.97	17.55	6.84	3.81	4.43	1.73121	1.48146e-11	1.17775e-12	GO:0050790//regulation of catalytic activity;GO:0032781//positive regulation of ATP-dependent activity;GO:0043085//positive regulation of catalytic activity;GO:0009987//cellular process;GO:0044093//positive regulation of molecular function;GO:0051345//positive regulation of hydrolase activity;GO:0007017//microtubule-based process;GO:0065007//biological regulation;GO:0043462//regulation of ATP-dep…	K10412//dynein light chain 4, axonemal;K10412//dynein light chain 4, axonemal
HaLaN_24234	25.74	29.52	22.71	11.2	8.8	9.24	1.06479	2.90765e-05	4.60023e-06	GO:0030030//cell projection organization;GO:0120036//plasma membrane bounded cell projection organization;GO:0071840//cellular component organization or biogenesis;GO:0007018//microtubule-based movement;GO:0099118//microtubule-based protein transport;GO:0051234//establishment of localization;GO:0006928//movement of cell or subcellular component;GO:0071705//nitrogen compound transport;GO:0033036//…	K19672//intraflagellar transport protein 140
HaLaN_06735	14.98	16.04	12.93	4.2	2.99	3	1.73754	1.64994e-09	1.55679e-10	GO:0030705//cytoskeleton-dependent intracellular transport;GO:0006810//transport;GO:0051641//cellular localization;GO:0007017//microtubule-based process;GO:0051234//establishment of localization;GO:0007018//microtubule-based movement;GO:0051649//establishment of localization in cell;GO:0009987//cellular process;GO:0051179//localization;GO:0006928//movement of cell or subcellular component;GO:0046…
HaLaN_07345	30.89	28.45	28.79	9.3	4.48	6.77	1.73819	1.30657e-13	8.77931e-15	GO:0009987//cellular process;GO:0007017//microtubule-based process;GO:0099512//supramolecular fiber;GO:0005856//cytoskeleton;GO:0043228//non-membrane-bounded organelle;GO:0005622//intracellular anatomical structure;GO:0110165//cellular anatomical entity;GO:0043226//organelle;GO:0015630//microtubule cytoskeleton;GO:0043232//intracellular non-membrane-bounded organelle;GO:0099080//supramolecular co…	K14500//BR-signaling kinase [EC:2.7.11.1]+ko04075//Plant hormone signal transduction
HaLaN_29527	6.6	6.35	5.84	1.25	1.4	1.83	1.73904	2.85001e-06	3.92421e-07	GO:0007017//microtubule-based process;GO:0006928//movement of cell or subcellular component;GO:0007018//microtubule-based movement;GO:0009987//cellular process;GO:0005622//intracellular anatomical structure;GO:0043232//intracellular non-membrane-bounded organelle;GO:0110165//cellular anatomical entity;GO:0032991//protein-containing complex;GO:0043229//intracellular organelle;GO:0015630//microtubu…	K10408//dynein heavy chain, axonemal
HaLaN_06136	30.33	33.55	28.56	12.51	9.79	12.02	1.07111	2.93285e-13	2.02422e-14	GO:0090304//nucleic acid metabolic process;GO:0120031//plasma membrane bounded cell projection assembly;GO:0030705//cytoskeleton-dependent intracellular transport;GO:0044260//cellular macromolecule metabolic process;GO:0030031//cell projection assembly;GO:0030030//cell projection organization;GO:0051649//establishment of localization in cell;GO:0033036//macromolecule localization;GO:0060271//cili…	K19656//intraflagellar transport protein 122;K19656//intraflagellar transport protein 122
HaLaN_23280	38.34	35.33	30.1	11.12	10.31	17.02	1.07428	0.00193731	0.000422776	GO:0051179//localization;GO:0044782//cilium organization;GO:0099118//microtubule-based protein transport;GO:0120036//plasma membrane bounded cell projection organization;GO:0042886//amide transport;GO:0006810//transport;GO:0015031//protein transport;GO:0010970//transport along microtubule;GO:0071840//cellular component organization or biogenesis;GO:0042073//intraciliary transport;GO:0045184//esta…	K19672//intraflagellar transport protein 140
HaLaN_19539	2.94	2.4	2.62	0.43	1.17	1.24	1.08875	0.0941957	0.0350885	GO:0051674//localization of cell;GO:0120036//plasma membrane bounded cell projection organization;GO:0048870//cell motility;GO:0007018//microtubule-based movement;GO:0070925//organelle assembly;GO:0035082//axoneme assembly;GO:0001539//cilium or flagellum-dependent cell motility;GO:0016043//cellular component organization;GO:0040011//locomotion;GO:0006928//movement of cell or subcellular component…	K10408//dynein heavy chain, axonemal
HaLaN_32035	2.5	3.39	4.12	0.83	0.68	0.44	1.74828	0.0302848	0.00926919	GO:0007017//microtubule-based process;GO:0009987//cellular process;GO:0007018//microtubule-based movement;GO:0006928//movement of cell or subcellular component;GO:0043232//intracellular non-membrane-bounded organelle;GO:0030286//dynein complex;GO:1902494//catalytic complex;GO:0032991//protein-containing complex;GO:0110165//cellular anatomical entity;GO:0015630//microtubule cytoskeleton;GO:0043226…	K10408//dynein heavy chain, axonemal
PB.9120	14.95	13.68	12.27	5.43	2.99	6.53	1.10285	0.000157583	2.78128e-05	GO:0016043//cellular component organization;GO:0006996//organelle organization;GO:0030031//cell projection assembly;GO:0030030//cell projection organization;GO:0006928//movement of cell or subcellular component;GO:0044085//cellular component biogenesis;GO:0007017//microtubule-based process;GO:0071840//cellular component organization or biogenesis;GO:0007018//microtubule-based movement;GO:0120036/…
HaLaN_21582	14.93	12.73	10.55	3.63	1.15	3.95	1.7548	3.08921e-07	3.76939e-08	GO:0007017//microtubule-based process;GO:0051225//spindle assembly;GO:0007051//spindle organization;GO:0000226//microtubule cytoskeleton organization;GO:0022402//cell cycle process;GO:0006996//organelle organization;GO:0022607//cellular component assembly;GO:0071840//cellular component organization or biogenesis;GO:0044085//cellular component biogenesis;GO:0070925//organelle assembly;GO:0007010//…	K16584//HAUS augmin-like complex subunit 1;K16584//HAUS augmin-like complex subunit 1
HaLaN_09432	16.95	17.07	15.85	7.49	2.6	7.55	1.11756	0.0121434	0.00325328	GO:0070925//organelle assembly;GO:0000226//microtubule cytoskeleton organization;GO:0120031//plasma membrane bounded cell projection assembly;GO:0030030//cell projection organization;GO:0070286//axonemal dynein complex assembly;GO:0043933//protein-containing complex organization;GO:0007018//microtubule-based movement;GO:0030031//cell projection assembly;GO:0009987//cellular process;GO:0006928//mo…	K10409//dynein intermediate chain 1, axonemal
HaLaN_15385	7.17	7.38	6.51	1.35	2.1	1.5	1.75538	4.24385e-09	4.18188e-10	GO:0007017//microtubule-based process;GO:0009987//cellular process;GO:0007018//microtubule-based movement;GO:0006928//movement of cell or subcellular component;GO:1902494//catalytic complex;GO:0043229//intracellular organelle;GO:0032991//protein-containing complex;GO:0005875//microtubule associated complex;GO:0015630//microtubule cytoskeleton;GO:0043228//non-membrane-bounded organelle;GO:0005856/…	K10408//dynein heavy chain, axonemal
HaLaN_15819	26.92	26.79	21.88	9.02	6.95	11.21	1.11922	3.15348e-08	3.43881e-09	GO:0007018//microtubule-based movement;GO:0003341//cilium movement;GO:0009987//cellular process;GO:0006928//movement of cell or subcellular component;GO:0007017//microtubule-based process;GO:0043226//organelle;GO:0043228//non-membrane-bounded organelle;GO:0110165//cellular anatomical entity;GO:0005737//cytoplasm;GO:0043232//intracellular non-membrane-bounded organelle;GO:0032838//plasma membrane …	K18598//echinoderm microtubule-associated protein-like 6
HaLaN_21334	4.57	4.25	3.7	1.17	0.95	0.31	1.76488	0.0363803	0.0114451	GO:0007018//microtubule-based movement;GO:0051179//localization;GO:0051234//establishment of localization;GO:0051649//establishment of localization in cell;GO:0006810//transport;GO:0030705//cytoskeleton-dependent intracellular transport;GO:0006928//movement of cell or subcellular component;GO:0007017//microtubule-based process;GO:0009987//cellular process;GO:0046907//intracellular transport;GO:00…
HaLaN_01652	38.17	35.23	32.53	13.49	10.01	14.48	1.13124	6.09999e-08	6.87674e-09	GO:0033036//macromolecule localization;GO:0010468//regulation of gene expression;GO:0044782//cilium organization;GO:0048870//cell motility;GO:0001539//cilium or flagellum-dependent cell motility;GO:0070507//regulation of microtubule cytoskeleton organization;GO:0030030//cell projection organization;GO:0032886//regulation of microtubule-based process;GO:0019222//regulation of metabolic process;GO:…	K19680//TRAF3-interacting protein 1;K13091//RNA-binding protein 39;K19680//TRAF3-interacting protein 1
HaLaN_14206	27.11	29.45	25.98	10.46	6.88	11.83	1.14312	9.1623e-09	9.33993e-10	GO:0051179//localization;GO:0007018//microtubule-based movement;GO:0043933//protein-containing complex organization;GO:0050790//regulation of catalytic activity;GO:0030030//cell projection organization;GO:0070286//axonemal dynein complex assembly;GO:0036159//inner dynein arm assembly;GO:0006928//movement of cell or subcellular component;GO:0120031//plasma membrane bounded cell projection assembly…	K18626//trichohyalin;K20478//golgin subfamily B member 1
HaLaN_20327	25.26	24.67	15.94	6.36	3.06	5.42	1.7781	1.10937e-09	1.03172e-10	GO:0030030//cell projection organization;GO:0071840//cellular component organization or biogenesis;GO:0006996//organelle organization;GO:0016043//cellular component organization;GO:0030031//cell projection assembly;GO:0120036//plasma membrane bounded cell projection organization;GO:0022607//cellular component assembly;GO:0060271//cilium assembly;GO:0044782//cilium organization;GO:0044085//cellula…	K18078//protein tyrosine phosphatase domain-containing protein 1 [EC:3.1.3.-];K06639//cell division cycle 14 [EC:3.1.3.16 3.1.3.48]
HaLaN_06568	43.95	46.45	48.45	18.03	13.71	17.06	1.19122	1.10636e-13	7.40964e-15	GO:0042886//amide transport;GO:0034613//cellular protein localization;GO:0006996//organelle organization;GO:0010970//transport along microtubule;GO:0015031//protein transport;GO:0099118//microtubule-based protein transport;GO:0016043//cellular component organization;GO:0036158//outer dynein arm assembly;GO:0070925//organelle assembly;GO:0070727//cellular macromolecule localization;GO:0009987//cel…	K19760//dynein assembly factor with WDR repeat domains 1;K19760//dynein assembly factor with WDR repeat domains 1;K19760//dynein assembly factor with WDR repeat domains 1;K19760//dynein assembly factor with WDR repeat domains 1
HaLaN_23420	30.36	32.55	30.27	11.39	8.94	11.46	1.20098	5.19329e-13	3.65626e-14	GO:0044782//cilium organization;GO:0030031//cell projection assembly;GO:0007017//microtubule-based process;GO:0006996//organelle organization;GO:0071840//cellular component organization or biogenesis;GO:0030030//cell projection organization;GO:0006928//movement of cell or subcellular component;GO:0016043//cellular component organization;GO:0044458//motile cilium assembly;GO:0009987//cellular proc…
PB.489	362.62	331.87	320.28	136.46	116.43	93.36	1.20298	6.86076e-13	4.88203e-14	GO:0044093//positive regulation of molecular function;GO:0065009//regulation of molecular function;GO:0044782//cilium organization;GO:0060271//cilium assembly;GO:0016043//cellular component organization;GO:0070925//organelle assembly;GO:0065007//biological regulation;GO:0120031//plasma membrane bounded cell projection assembly;GO:0051336//regulation of hydrolase activity;GO:0009987//cellular proc…	K10418//dynein light chain LC8-type
PB.11257	52.81	53.97	47.48	21.12	11.42	19.37	1.21798	1.07157e-07	1.24205e-08	GO:0040011//locomotion;GO:0060294//cilium movement involved in cell motility;GO:0060285//cilium-dependent cell motility;GO:0048870//cell motility;GO:0009987//cellular process;GO:0030030//cell projection organization;GO:0044782//cilium organization;GO:0030031//cell projection assembly;GO:0070925//organelle assembly;GO:0071840//cellular component organization or biogenesis;GO:0007010//cytoskeleton …	K19756//radial spoke head protein 4A
HaLaN_20319	32.7	26.16	24.24	8.19	8.96	10.75	1.22729	1.85537e-08	1.96433e-09	GO:0007018//microtubule-based movement;GO:0007017//microtubule-based process;GO:0009987//cellular process;GO:0006928//movement of cell or subcellular component;GO:0032991//protein-containing complex;GO:0043228//non-membrane-bounded organelle;GO:0043229//intracellular organelle;GO:0031514//motile cilium;GO:0043226//organelle;GO:0015630//microtubule cytoskeleton;GO:0120025//plasma membrane bounded …	K10408//dynein heavy chain, axonemal
HaLaN_25998	34.78	31.71	29.71	10.17	9.2	12.72	1.23847	7.56577e-12	5.90426e-13	GO:0016043//cellular component organization;GO:0060271//cilium assembly;GO:0008104//protein localization;GO:0044782//cilium organization;GO:0051179//localization;GO:0035721//intraciliary retrograde transport;GO:0015031//protein transport;GO:0030031//cell projection assembly;GO:0015833//peptide transport;GO:0042886//amide transport;GO:0009987//cellular process;GO:0031503//protein-containing comple…	K19671//WD repeat-containing protein 19;K19671//WD repeat-containing protein 19
HaLaN_23257	184.9	169.16	172.93	74.53	50.44	51.57	1.24551	8.30914e-12	6.50107e-13	GO:0007017//microtubule-based process;GO:0009987//cellular process;GO:0043229//intracellular organelle;GO:0110165//cellular anatomical entity;GO:0043226//organelle;GO:0015630//microtubule cytoskeleton;GO:0043232//intracellular non-membrane-bounded organelle;GO:0005875//microtubule associated complex;GO:1902494//catalytic complex;GO:0005929//cilium;GO:0099513//polymeric cytoskeletal fiber;GO:00058…	K10418//dynein light chain LC8-type
HaLaN_07107	24.25	23.86	20.82	9.63	5.41	9.69	1.25701	9.85794e-09	1.00863e-09	GO:0070925//organelle assembly;GO:0044085//cellular component biogenesis;GO:0120036//plasma membrane bounded cell projection organization;GO:0007010//cytoskeleton organization;GO:0071840//cellular component organization or biogenesis;GO:0065003//protein-containing complex assembly;GO:0043933//protein-containing complex organization;GO:0016043//cellular component organization;GO:0022607//cellular …	K10411//dynein light chain 1, axonemal;K10411//dynein light chain 1, axonemal
HaLaN_19133	86.26	85.13	71.58	36.62	25.9	29.43	1.28165	2.91148e-12	2.19456e-13	GO:0048870//cell motility;GO:0120036//plasma membrane bounded cell projection organization;GO:0051179//localization;GO:0044085//cellular component biogenesis;GO:0009987//cellular process;GO:0007017//microtubule-based process;GO:0071840//cellular component organization or biogenesis;GO:0006928//movement of cell or subcellular component;GO:0040011//locomotion;GO:0065003//protein-containing complex …	K10410//dynein light intermediate chain, axonemal;K10410//dynein light intermediate chain, axonemal
HaLaN_16440	1.49	3.39	1.93	0.25	0.82	0.26	1.80275	0.0247957	0.00733556	GO:0009987//cellular process;GO:0006928//movement of cell or subcellular component;GO:0007018//microtubule-based movement;GO:0007017//microtubule-based process;GO:0043226//organelle;GO:0030286//dynein complex;GO:0005856//cytoskeleton;GO:0032991//protein-containing complex;GO:0043229//intracellular organelle;GO:0043232//intracellular non-membrane-bounded organelle;GO:0110165//cellular anatomical e…	K10408//dynein heavy chain, axonemal
HaLaN_06675	3.86	2.46	2.2	0.57	0.31	0.59	1.81354	0.0650469	0.0225005	GO:0120031//plasma membrane bounded cell projection assembly;GO:0044085//cellular component biogenesis;GO:0060271//cilium assembly;GO:0120036//plasma membrane bounded cell projection organization;GO:0030030//cell projection organization;GO:0071840//cellular component organization or biogenesis;GO:0006996//organelle organization;GO:0030031//cell projection assembly;GO:0044782//cilium organization;…
HaLaN_23707	6.69	3.09	6.02	1.08	0.68	1.37	1.82546	0.0234187	0.00687487	GO:0009987//cellular process;GO:0006928//movement of cell or subcellular component;GO:0007017//microtubule-based process;GO:0007018//microtubule-based movement;GO:0043228//non-membrane-bounded organelle;GO:0030286//dynein complex;GO:0032991//protein-containing complex;GO:0005856//cytoskeleton;GO:0015630//microtubule cytoskeleton;GO:0005622//intracellular anatomical structure;GO:0005875//microtubu…	K10408//dynein heavy chain, axonemal
HaLaN_09431	43.9	50.2	45.19	18.91	7.14	17.57	1.30517	8.98543e-05	1.52481e-05	GO:0022607//cellular component assembly;GO:0065003//protein-containing complex assembly;GO:0003341//cilium movement;GO:0044782//cilium organization;GO:0120036//plasma membrane bounded cell projection organization;GO:0070286//axonemal dynein complex assembly;GO:0030031//cell projection assembly;GO:0070925//organelle assembly;GO:0001578//microtubule bundle formation;GO:0009987//cellular process;GO:…	K10409//dynein intermediate chain 1, axonemal
HaLaN_09983	2.71	2.55	1.17	0.42	0.42	0.39	1.84223	0.04812	0.0158169	GO:0015833//peptide transport;GO:0022607//cellular component assembly;GO:0120036//plasma membrane bounded cell projection organization;GO:0032886//regulation of microtubule-based process;GO:0045184//establishment of protein localization;GO:0044085//cellular component biogenesis;GO:0008104//protein localization;GO:0030705//cytoskeleton-dependent intracellular transport;GO:0120031//plasma membrane …
HaLaN_30492	32.94	23.59	30.99	9.82	7.44	11.21	1.32231	2.82617e-06	3.8905e-07	GO:0007017//microtubule-based process;GO:0009987//cellular process;GO:0006928//movement of cell or subcellular component;GO:0007018//microtubule-based movement;GO:0015630//microtubule cytoskeleton;GO:0043226//organelle;GO:0043232//intracellular non-membrane-bounded organelle;GO:0120025//plasma membrane bounded cell projection;GO:0042995//cell projection;GO:0005856//cytoskeleton;GO:1902494//cataly…	K10408//dynein heavy chain, axonemal
HaLaN_04769	9.01	9.48	11.09	3.67	2.05	3.49	1.329	3.48342e-05	5.55939e-06	GO:0051234//establishment of localization;GO:0071705//nitrogen compound transport;GO:0010970//transport along microtubule;GO:0015031//protein transport;GO:0120036//plasma membrane bounded cell projection organization;GO:0042886//amide transport;GO:0034613//cellular protein localization;GO:0006886//intracellular protein transport;GO:0015833//peptide transport;GO:0006810//transport;GO:0098840//prot…	K19671//WD repeat-containing protein 19
HaLaN_01986	65.35	76.67	64.49	27.03	15.95	20.55	1.34462	1.19886e-12	8.72712e-14	GO:0043933//protein-containing complex organization;GO:0006928//movement of cell or subcellular component;GO:0120036//plasma membrane bounded cell projection organization;GO:0000226//microtubule cytoskeleton organization;GO:0034613//cellular protein localization;GO:0044782//cilium organization;GO:0060285//cilium-dependent cell motility;GO:0048870//cell motility;GO:0065003//protein-containing comp…	K19942//growth arrest-specific protein 8;K19942//growth arrest-specific protein 8
HaLaN_10322	8.17	6.19	3.35	0.99	1.07	1.03	1.84776	0.0453891	0.0147943	GO:0009987//cellular process;GO:0006928//movement of cell or subcellular component;GO:0007017//microtubule-based process;GO:0007018//microtubule-based movement;GO:0032991//protein-containing complex;GO:0110165//cellular anatomical entity;GO:0043228//non-membrane-bounded organelle;GO:0030286//dynein complex;GO:0005622//intracellular anatomical structure;GO:0005856//cytoskeleton;GO:0043232//intrace…	K10408//dynein heavy chain, axonemal
HaLaN_12916	4.75	5.75	4.29	0.92	1.05	1.18	1.85034	5.39226e-08	6.05683e-09	GO:0009987//cellular process;GO:0007017//microtubule-based process;GO:0007018//microtubule-based movement;GO:0006928//movement of cell or subcellular component;GO:0043229//intracellular organelle;GO:0005856//cytoskeleton;GO:0005875//microtubule associated complex;GO:0110165//cellular anatomical entity;GO:0005622//intracellular anatomical structure;GO:0015630//microtubule cytoskeleton;GO:0030286//…	K10408//dynein heavy chain, axonemal
HaLaN_20320	48.2	44.08	47.21	11.69	11.75	18.72	1.3805	1.31015e-11	1.03702e-12	GO:0001578//microtubule bundle formation;GO:0070925//organelle assembly;GO:0043933//protein-containing complex organization;GO:0030031//cell projection assembly;GO:0070286//axonemal dynein complex assembly;GO:0036158//outer dynein arm assembly;GO:0030030//cell projection organization;GO:0044782//cilium organization;GO:0022607//cellular component assembly;GO:0065003//protein-containing complex ass…	K10408//dynein heavy chain, axonemal
HaLaN_20893	3.71	3.1	3.06	0.94	0.81	1.25	1.38291	0.000278749	5.15844e-05	GO:0044085//cellular component biogenesis;GO:0009987//cellular process;GO:0048856//anatomical structure development;GO:0030031//cell projection assembly;GO:0070727//cellular macromolecule localization;GO:0032502//developmental process;GO:0032501//multicellular organismal process;GO:0120036//plasma membrane bounded cell projection organization;GO:0051641//cellular localization;GO:0072594//establis…	K10414//dynein heavy chain 2, cytosolic+ko04145//Phagosome
HaLaN_04422	16.03	15.41	13.75	4.21	4.27	5.27	1.38412	1.88206e-06	2.52805e-07	GO:0007017//microtubule-based process;GO:0016043//cellular component organization;GO:0044085//cellular component biogenesis;GO:0070925//organelle assembly;GO:0007018//microtubule-based movement;GO:0060271//cilium assembly;GO:0006996//organelle organization;GO:0030031//cell projection assembly;GO:0120036//plasma membrane bounded cell projection organization;GO:0006928//movement of cell or subcellu…
HaLaN_26874	59.96	62.41	53.23	17.31	11.38	20.97	1.38986	1.86839e-11	1.49828e-12	GO:0045184//establishment of protein localization;GO:0042073//intraciliary transport;GO:0071702//organic substance transport;GO:0006996//organelle organization;GO:0051649//establishment of localization in cell;GO:0051179//localization;GO:0007018//microtubule-based movement;GO:0099111//microtubule-based transport;GO:0071840//cellular component organization or biogenesis;GO:0010970//transport along…	K19683//tetratricopeptide repeat protein 30;K19683//tetratricopeptide repeat protein 30;K19683//tetratricopeptide repeat protein 30
HaLaN_20318	17.38	14.64	12.22	4.19	5.16	3.77	1.39156	3.17409e-06	4.39742e-07	GO:0006928//movement of cell or subcellular component;GO:0009987//cellular process;GO:0007017//microtubule-based process;GO:0007018//microtubule-based movement;GO:0030286//dynein complex;GO:0005875//microtubule associated complex;GO:0043226//organelle;GO:0005856//cytoskeleton;GO:0043228//non-membrane-bounded organelle;GO:0005622//intracellular anatomical structure;GO:1902494//catalytic complex;GO…	K10408//dynein heavy chain, axonemal
HaLaN_00950	31.36	33.7	29.01	9.05	5.72	5.58	1.86697	3.23151e-06	4.48917e-07	GO:0030030//cell projection organization;GO:0006996//organelle organization;GO:0044782//cilium organization;GO:0044085//cellular component biogenesis;GO:0030031//cell projection assembly;GO:0071840//cellular component organization or biogenesis;GO:0009987//cellular process;GO:0070925//organelle assembly;GO:0120036//plasma membrane bounded cell projection organization;GO:0060271//cilium assembly;G…
HaLaN_03112	13.75	13.86	13.24	4.37	3	4.82	1.39325	4.06603e-11	3.36042e-12	GO:0071840//cellular component organization or biogenesis;GO:0007017//microtubule-based process;GO:0030030//cell projection organization;GO:0016043//cellular component organization;GO:0044782//cilium organization;GO:0003341//cilium movement;GO:0120036//plasma membrane bounded cell projection organization;GO:0006996//organelle organization;GO:0007018//microtubule-based movement;GO:0009987//cellula…	K10706//senataxin [EC:3.6.4.-]
HaLaN_07014	6.82	4.71	7.21	1.19	2.71	1.65	1.39451	0.00791249	0.0020146	GO:0007018//microtubule-based movement;GO:0009987//cellular process;GO:0006928//movement of cell or subcellular component;GO:0007017//microtubule-based process;GO:0005929//cilium;GO:0110165//cellular anatomical entity;GO:0032991//protein-containing complex;GO:0042995//cell projection;GO:0015630//microtubule cytoskeleton;GO:0120025//plasma membrane bounded cell projection;GO:0005622//intracellular…	K10408//dynein heavy chain, axonemal
HaLaN_04965	10.13	8.96	8.92	2.74	1.11	2.11	1.87347	2.71517e-11	2.21237e-12	GO:0009987//cellular process;GO:0007018//microtubule-based movement;GO:0006928//movement of cell or subcellular component;GO:0007017//microtubule-based process;GO:0016021//integral component of membrane;GO:0015630//microtubule cytoskeleton;GO:0005874//microtubule;GO:0005875//microtubule associated complex;GO:0043226//organelle;GO:0031224//intrinsic component of membrane;GO:0099513//polymeric cyto…	K10396//kinesin family member 5+ko04144//Endocytosis;K20196//kinesin family member 3B
HaLaN_28570	9.56	8.77	9.93	3.71	2.2	0.75	1.8763	0.00112415	0.000233825	GO:0006928//movement of cell or subcellular component;GO:0007017//microtubule-based process;GO:0007018//microtubule-based movement;GO:0009987//cellular process;GO:0099081//supramolecular polymer;GO:0099080//supramolecular complex;GO:0043228//non-membrane-bounded organelle;GO:0099513//polymeric cytoskeletal fiber;GO:0005622//intracellular anatomical structure;GO:0110165//cellular anatomical entity…	K10419//dynein light chain roadblock-type
HaLaN_32659	4.65	5.67	3.47	2.05	0.82	1.03	1.39953	0.0886663	0.0326353	GO:0006928//movement of cell or subcellular component;GO:0007018//microtubule-based movement;GO:0009987//cellular process;GO:0007017//microtubule-based process;GO:0003341//cilium movement;GO:0005929//cilium;GO:0110165//cellular anatomical entity;GO:0099568//cytoplasmic region;GO:0032991//protein-containing complex;GO:0005856//cytoskeleton;GO:0005930//axoneme;GO:0031514//motile cilium;GO:0015630//…
HaLaN_12982	19.66	19.69	15.78	6.07	4.72	5.55	1.40929	5.36578e-09	5.33809e-10	GO:0051234//establishment of localization;GO:0009987//cellular process;GO:0010970//transport along microtubule;GO:0042886//amide transport;GO:0007017//microtubule-based process;GO:0099111//microtubule-based transport;GO:0006996//organelle organization;GO:0034613//cellular protein localization;GO:0015031//protein transport;GO:0051641//cellular localization;GO:0008104//protein localization;GO:00300…	K19683//tetratricopeptide repeat protein 30
HaLaN_23802	24.93	23.59	23.32	6.05	2.32	6.53	1.88076	4.63831e-08	5.16327e-09	GO:0007018//microtubule-based movement;GO:0006928//movement of cell or subcellular component;GO:0007017//microtubule-based process;GO:0009987//cellular process;GO:0032991//protein-containing complex;GO:0015630//microtubule cytoskeleton;GO:0043228//non-membrane-bounded organelle;GO:0030286//dynein complex;GO:0005856//cytoskeleton;GO:0005875//microtubule associated complex;GO:0043226//organelle;GO:…	K10408//dynein heavy chain, axonemal
HaLaN_00475	3.86	3.88	3.54	1.26	0.99	1.06	1.41326	0.00113204	0.000235607	GO:0006928//movement of cell or subcellular component;GO:0009987//cellular process;GO:0007017//microtubule-based process;GO:0007018//microtubule-based movement;GO:0120025//plasma membrane bounded cell projection;GO:0043226//organelle;GO:0032991//protein-containing complex;GO:0042995//cell projection;GO:0005929//cilium;GO:0005622//intracellular anatomical structure;GO:0110165//cellular anatomical …	K10408//dynein heavy chain, axonemal
HaLaN_11008	14.17	14.65	12.39	4.3	3.2	4.8	1.41401	5.33069e-13	3.75467e-14	GO:0016043//cellular component organization;GO:0006928//movement of cell or subcellular component;GO:0007017//microtubule-based process;GO:0071840//cellular component organization or biogenesis;GO:0009987//cellular process;GO:0007018//microtubule-based movement;GO:0030030//cell projection organization;GO:0099513//polymeric cytoskeletal fiber;GO:0042995//cell projection;GO:0005856//cytoskeleton;GO…	K10397//kinesin family member 6/9;K10397//kinesin family member 6/9;K10397//kinesin family member 6/9
HaLaN_30203	2.95	2.72	2.41	0.52	0.32	0.73	1.88654	0.00251669	0.000562758	GO:0006928//movement of cell or subcellular component;GO:0007018//microtubule-based movement;GO:0007017//microtubule-based process;GO:0009987//cellular process;GO:0110165//cellular anatomical entity;GO:0015630//microtubule cytoskeleton;GO:0005622//intracellular anatomical structure;GO:0043229//intracellular organelle;GO:0005875//microtubule associated complex;GO:0005856//cytoskeleton;GO:0030286//…	K10408//dynein heavy chain, axonemal
HaLaN_03853	37.43	38.38	36.14	15.43	6.56	10.67	1.41692	4.63831e-08	5.16471e-09	GO:0070925//organelle assembly;GO:0015031//protein transport;GO:0006996//organelle organization;GO:0120036//plasma membrane bounded cell projection organization;GO:0030031//cell projection assembly;GO:0008104//protein localization;GO:0015833//peptide transport;GO:0007017//microtubule-based process;GO:0006886//intracellular protein transport;GO:0022607//cellular component assembly;GO:0120031//plas…	K19677//intraflagellar transport protein 81;K19677//intraflagellar transport protein 81;K19677//intraflagellar transport protein 81
HaLaN_22401	42.43	44.99	33.07	14.33	6.39	14.29	1.41965	8.8598e-07	1.141e-07	GO:0120036//plasma membrane bounded cell projection organization;GO:0030030//cell projection organization;GO:0007010//cytoskeleton organization;GO:0022607//cellular component assembly;GO:0001578//microtubule bundle formation;GO:0065003//protein-containing complex assembly;GO:0071840//cellular component organization or biogenesis;GO:0043933//protein-containing complex organization;GO:0030031//cell…	K19754//dynein regulatry complex protein 1
HaLaN_05461	5.64	6.12	5.28	1.35	2	1.65	1.42248	2.02483e-05	3.12703e-06	GO:0007017//microtubule-based process;GO:0051674//localization of cell;GO:0001578//microtubule bundle formation;GO:0000226//microtubule cytoskeleton organization;GO:0030031//cell projection assembly;GO:0065003//protein-containing complex assembly;GO:0006996//organelle organization;GO:0070925//organelle assembly;GO:0051179//localization;GO:0001539//cilium or flagellum-dependent cell motility;GO:00…	K10408//dynein heavy chain, axonemal
HaLaN_07463	3.72	4.35	3.2	0.72	1.41	1.08	1.43784	0.00562731	0.00137415	GO:0007017//microtubule-based process;GO:0044782//cilium organization;GO:0016043//cellular component organization;GO:0051234//establishment of localization;GO:0033036//macromolecule localization;GO:0030031//cell projection assembly;GO:0007275//multicellular organism development;GO:0007018//microtubule-based movement;GO:0006928//movement of cell or subcellular component;GO:0051179//localization;GO…	K10414//dynein heavy chain 2, cytosolic+ko04145//Phagosome
HaLaN_24881	9.85	12.2	11.65	2.84	2.73	0.99	1.8993	0.000695888	0.000138722	GO:0099111//microtubule-based transport;GO:0006810//transport;GO:0008104//protein localization;GO:0120031//plasma membrane bounded cell projection assembly;GO:0071702//organic substance transport;GO:0010970//transport along microtubule;GO:0098840//protein transport along microtubule;GO:0042073//intraciliary transport;GO:0050789//regulation of biological process;GO:0030030//cell projection organiz…
HaLaN_09043	81.38	88.1	81.4	24.36	21.41	22.71	1.44719	8.21603e-24	3.18308e-25	GO:0043462//regulation of ATP-dependent activity;GO:0065009//regulation of molecular function;GO:0051345//positive regulation of hydrolase activity;GO:0065007//biological regulation;GO:0051336//regulation of hydrolase activity;GO:0032781//positive regulation of ATP-dependent activity;GO:0043085//positive regulation of catalytic activity;GO:0044093//positive regulation of molecular function;GO:000…	K10418//dynein light chain LC8-type;K10418//dynein light chain LC8-type;K10418//dynein light chain LC8-type;K10418//dynein light chain LC8-type
HaLaN_28141	80.56	88.01	74.74	29.85	16.13	23.51	1.44947	5.22665e-10	4.69796e-11	GO:0071840//cellular component organization or biogenesis;GO:0003341//cilium movement;GO:0006996//organelle organization;GO:0044782//cilium organization;GO:0006928//movement of cell or subcellular component;GO:0007018//microtubule-based movement;GO:0044085//cellular component biogenesis;GO:0030030//cell projection organization;GO:0016043//cellular component organization;GO:0030031//cell projectio…
HaLaN_10348	72.65	69.91	76.88	17.76	15.88	28.69	1.45551	1.4127e-13	9.5191e-15	GO:0043933//protein-containing complex organization;GO:0120031//plasma membrane bounded cell projection assembly;GO:0120036//plasma membrane bounded cell projection organization;GO:0070925//organelle assembly;GO:0022607//cellular component assembly;GO:0007010//cytoskeleton organization;GO:0044085//cellular component biogenesis;GO:0036158//outer dynein arm assembly;GO:0006996//organelle organizati…	K10408//dynein heavy chain, axonemal;K10408//dynein heavy chain, axonemal
HaLaN_15073	74.86	74.59	62.7	25.21	14.85	19.76	1.47067	4.53097e-12	3.47516e-13	GO:0007017//microtubule-based process;GO:0009987//cellular process;GO:0120036//plasma membrane bounded cell projection organization;GO:0044782//cilium organization;GO:0006928//movement of cell or subcellular component;GO:0071840//cellular component organization or biogenesis;GO:0060271//cilium assembly;GO:0022607//cellular component assembly;GO:0120031//plasma membrane bounded cell projection ass…	K16811//trichoplein keratin filament-binding protein;K13173//arginine and glutamate-rich protein 1;K20478//golgin subfamily B member 1
HaLaN_23422	26.12	22.66	20.72	7.24	3.49	8.32	1.49826	0.000157583	2.78114e-05	GO:0006996//organelle organization;GO:0006928//movement of cell or subcellular component;GO:0007018//microtubule-based movement;GO:0009987//cellular process;GO:0030031//cell projection assembly;GO:0044458//motile cilium assembly;GO:0022607//cellular component assembly;GO:0120031//plasma membrane bounded cell projection assembly;GO:0016043//cellular component organization;GO:0060271//cilium assemb…
HaLaN_20316	8.16	7.75	5.36	2.11	2.12	1.6	1.49939	5.36358e-07	6.71334e-08	GO:0009987//cellular process;GO:0007017//microtubule-based process;GO:0006928//movement of cell or subcellular component;GO:0007018//microtubule-based movement;GO:0120025//plasma membrane bounded cell projection;GO:0005622//intracellular anatomical structure;GO:0043232//intracellular non-membrane-bounded organelle;GO:0005856//cytoskeleton;GO:0042995//cell projection;GO:0015630//microtubule cytosk…	K10408//dynein heavy chain, axonemal
HaLaN_10347	40	32.71	27.1	7.73	7.61	12.13	1.50615	8.34474e-09	8.46713e-10	GO:0009987//cellular process;GO:0007017//microtubule-based process;GO:0001578//microtubule bundle formation;GO:0007010//cytoskeleton organization;GO:0000226//microtubule cytoskeleton organization;GO:0035082//axoneme assembly;GO:0070925//organelle assembly;GO:0030031//cell projection assembly;GO:0060271//cilium assembly;GO:0030030//cell projection organization;GO:0120031//plasma membrane bounded c…	K10408//dynein heavy chain, axonemal
HaLaN_10346	5.83	5.81	5.13	1.19	1.89	1.57	1.51265	2.90706e-11	2.37238e-12	GO:0006928//movement of cell or subcellular component;GO:0007017//microtubule-based process;GO:0007018//microtubule-based movement;GO:0009987//cellular process;GO:0015630//microtubule cytoskeleton;GO:0043232//intracellular non-membrane-bounded organelle;GO:1902494//catalytic complex;GO:0005622//intracellular anatomical structure;GO:0043226//organelle;GO:0031514//motile cilium;GO:0032991//protein-…	K10408//dynein heavy chain, axonemal
HaLaN_25175	11.73	11.69	14.69	5.79	1.3	3.15	1.5315	0.00206924	0.000453978	GO:0030705//cytoskeleton-dependent intracellular transport;GO:0071840//cellular component organization or biogenesis;GO:0007017//microtubule-based process;GO:0051649//establishment of localization in cell;GO:0045184//establishment of protein localization;GO:0051641//cellular localization;GO:0098840//protein transport along microtubule;GO:0006996//organelle organization;GO:0044782//cilium organiza…	K19369//heat shock protein beta-11
HaLaN_26875	47.1	33.9	25.88	11.1	5.69	11.79	1.53168	0.000154413	2.72243e-05	GO:0008104//protein localization;GO:0099118//microtubule-based protein transport;GO:0033036//macromolecule localization;GO:0099111//microtubule-based transport;GO:0007017//microtubule-based process;GO:0051234//establishment of localization;GO:0051649//establishment of localization in cell;GO:0071705//nitrogen compound transport;GO:0015833//peptide transport;GO:0031503//protein-containing complex …	K19683//tetratricopeptide repeat protein 30
HaLaN_12981	20.86	20.49	13.12	6.79	2.32	5.41	1.53266	5.98921e-05	9.91101e-06	GO:0016043//cellular component organization;GO:0099118//microtubule-based protein transport;GO:0071705//nitrogen compound transport;GO:0042886//amide transport;GO:0051641//cellular localization;GO:0030705//cytoskeleton-dependent intracellular transport;GO:0033036//macromolecule localization;GO:0034613//cellular protein localization;GO:0051234//establishment of localization;GO:0044782//cilium orga…	K19683//tetratricopeptide repeat protein 30
HaLaN_14551	131.26	137.18	122.65	43	26.11	37.75	1.53767	1.72416e-15	1.02612e-16	GO:0000226//microtubule cytoskeleton organization;GO:0060285//cilium-dependent cell motility;GO:0035082//axoneme assembly;GO:0043933//protein-containing complex organization;GO:0031503//protein-containing complex localization;GO:0051674//localization of cell;GO:0001539//cilium or flagellum-dependent cell motility;GO:0050789//regulation of biological process;GO:0099111//microtubule-based transport…	K19682//intraflagellar transport protein 46
HaLaN_11752	12.33	11.76	11.84	3.18	2.16	4.37	1.53778	9.55988e-13	6.908e-14	GO:0071840//cellular component organization or biogenesis;GO:0006928//movement of cell or subcellular component;GO:0009987//cellular process;GO:0007018//microtubule-based movement;GO:0016043//cellular component organization;GO:0030030//cell projection organization;GO:0007017//microtubule-based process;GO:0120025//plasma membrane bounded cell projection;GO:0031514//motile cilium;GO:0099512//supram…	K10408//dynein heavy chain, axonemal
HaLaN_02918	1.88	2.12	2.62	0.33	0.51	0.49	1.96061	0.00965845	0.00251048	GO:0006928//movement of cell or subcellular component;GO:0009987//cellular process;GO:0007017//microtubule-based process;GO:0007018//microtubule-based movement;GO:0110165//cellular anatomical entity;GO:0043229//intracellular organelle;GO:0015630//microtubule cytoskeleton;GO:0030286//dynein complex;GO:0005856//cytoskeleton;GO:0005622//intracellular anatomical structure;GO:1902494//catalytic comple…	K10408//dynein heavy chain, axonemal
HaLaN_25659	24.21	23.88	22.62	7.28	3.62	7.74	1.56482	1.67368e-10	1.44697e-11	GO:0007010//cytoskeleton organization;GO:0007017//microtubule-based process;GO:0006996//organelle organization;GO:0035082//axoneme assembly;GO:0016043//cellular component organization;GO:0036159//inner dynein arm assembly;GO:0009987//cellular process;GO:0070925//organelle assembly;GO:0003341//cilium movement;GO:0030031//cell projection assembly;GO:0022607//cellular component assembly;GO:0051179//…	K10955//mucin-2
HaLaN_27320	5.57	4.95	3.46	1.03	0.73	1.85	1.568	0.00462552	0.00110623	GO:0007010//cytoskeleton organization;GO:0044085//cellular component biogenesis;GO:0044782//cilium organization;GO:0043933//protein-containing complex organization;GO:0009987//cellular process;GO:0030030//cell projection organization;GO:0051336//regulation of hydrolase activity;GO:0040011//locomotion;GO:0006928//movement of cell or subcellular component;GO:0051179//localization;GO:0071840//cellul…
HaLaN_20953	111.66	110.79	96.82	38.54	21.55	23.52	1.57295	3.70589e-12	2.81552e-13	GO:0031503//protein-containing complex localization;GO:0051234//establishment of localization;GO:0015031//protein transport;GO:0007017//microtubule-based process;GO:0008104//protein localization;GO:0034613//cellular protein localization;GO:0016043//cellular component organization;GO:0071705//nitrogen compound transport;GO:0070727//cellular macromolecule localization;GO:0006928//movement of cell o…	K19369//heat shock protein beta-11
HaLaN_23801	21.54	18	16.25	3.47	3.41	3.63	1.99525	3.21167e-06	4.45453e-07	GO:0007018//microtubule-based movement;GO:0006928//movement of cell or subcellular component;GO:0007017//microtubule-based process;GO:0009987//cellular process;GO:0015630//microtubule cytoskeleton;GO:0043226//organelle;GO:0005856//cytoskeleton;GO:0043228//non-membrane-bounded organelle;GO:0032991//protein-containing complex;GO:0005622//intracellular anatomical structure;GO:0110165//cellular anato…	K10408//dynein heavy chain, axonemal
HaLaN_18819	179.33	172.4	148.7	44.7	23.76	28.84	2.0026	8.24376e-20	3.78278e-21	GO:0051301//cell division;GO:0044782//cilium organization;GO:0008104//protein localization;GO:0016043//cellular component organization;GO:0070925//organelle assembly;GO:0071840//cellular component organization or biogenesis;GO:0120031//plasma membrane bounded cell projection assembly;GO:0051234//establishment of localization;GO:0071705//nitrogen compound transport;GO:0009987//cellular process;GO:…	K07944//ADP-ribosylation factor-like protein 3;K07944//ADP-ribosylation factor-like protein 3
HaLaN_08259	20.97	22.56	23.42	4.87	2.19	4.92	2.01029	1.34146e-14	8.45641e-16	GO:0006518//peptide metabolic process;GO:0019725//cellular homeostasis;GO:0007018//microtubule-based movement;GO:0007017//microtubule-based process;GO:0009059//macromolecule biosynthetic process;GO:0071704//organic substance metabolic process;GO:0045454//cell redox homeostasis;GO:0044271//cellular nitrogen compound biosynthetic process;GO:0065008//regulation of biological quality;GO:0050794//regu…	K15631//molybdenum cofactor sulfurtransferase [EC:2.8.1.9]+ko01100//Metabolic pathways+ko00790//Folate biosynthesis;K03671//thioredoxin 1;K15631//molybdenum cofactor sulfurtransferase [EC:2.8.1.9]+ko01100//Metabolic pathways+ko00790//Folate biosynthesis;K03671//thioredoxin 1;K15631//molybdenum cofactor sulfurtransferase [EC:2.8.1.9]+ko01100//Metabolic pathways+ko00790//Folate biosynthesis
HaLaN_27462	5.7	5.98	4.31	1.32	1.7	1.17	1.58596	2.35077e-07	2.82767e-08	GO:0007018//microtubule-based movement;GO:0006928//movement of cell or subcellular component;GO:0009987//cellular process;GO:0007017//microtubule-based process;GO:0030286//dynein complex;GO:0005622//intracellular anatomical structure;GO:0032991//protein-containing complex;GO:0120025//plasma membrane bounded cell projection;GO:0005856//cytoskeleton;GO:0042995//cell projection;GO:0005929//cilium;GO…	K10408//dynein heavy chain, axonemal
HaLaN_14854	2.59	3.9	2.81	1.11	0.53	0.67	1.60018	0.0015501	0.000331251	GO:0006928//movement of cell or subcellular component;GO:0007017//microtubule-based process;GO:0007018//microtubule-based movement;GO:0009987//cellular process;GO:0005875//microtubule associated complex;GO:0031514//motile cilium;GO:0015630//microtubule cytoskeleton;GO:0043226//organelle;GO:0005622//intracellular anatomical structure;GO:0043232//intracellular non-membrane-bounded organelle;GO:0030…	K10408//dynein heavy chain, axonemal
HaLaN_20317	8.08	8.12	7	1.62	2.39	2.01	1.61282	2.0683e-09	1.96779e-10	GO:0006928//movement of cell or subcellular component;GO:0007017//microtubule-based process;GO:0007018//microtubule-based movement;GO:0009987//cellular process;GO:0005622//intracellular anatomical structure;GO:0120025//plasma membrane bounded cell projection;GO:0031514//motile cilium;GO:0032991//protein-containing complex;GO:0043229//intracellular organelle;GO:0043226//organelle;GO:0110165//cellu…	K10408//dynein heavy chain, axonemal
HaLaN_21480	11.92	14.42	11.18	4.48	1.66	3.34	1.61463	2.72117e-07	3.29206e-08	GO:0031503//protein-containing complex localization;GO:0051179//localization;GO:0071705//nitrogen compound transport;GO:0034613//cellular protein localization;GO:0051649//establishment of localization in cell;GO:0030030//cell projection organization;GO:0051641//cellular localization;GO:0009987//cellular process;GO:0006810//transport;GO:0044782//cilium organization;GO:0030031//cell projection asse…	K20196//kinesin family member 3B;K10394//kinesin family member 3A
HaLaN_13630	20.73	21.29	18.46	4.88	5.43	5.27	1.64945	5.26494e-24	2.02319e-25	GO:0071840//cellular component organization or biogenesis;GO:0030030//cell projection organization;GO:0030031//cell projection assembly;GO:0051179//localization;GO:0015833//peptide transport;GO:0099111//microtubule-based transport;GO:0022607//cellular component assembly;GO:0007018//microtubule-based movement;GO:0033036//macromolecule localization;GO:0016043//cellular component organization;GO:006…	K19677//intraflagellar transport protein 81;K19677//intraflagellar transport protein 81
HaLaN_11753	36.79	32.62	38.75	10.25	5.56	12.86	1.65115	1.14572e-12	8.31869e-14	GO:0006928//movement of cell or subcellular component;GO:0016043//cellular component organization;GO:0030030//cell projection organization;GO:0007017//microtubule-based process;GO:0007018//microtubule-based movement;GO:0071840//cellular component organization or biogenesis;GO:0009987//cellular process;GO:0005622//intracellular anatomical structure;GO:0043232//intracellular non-membrane-bounded or…	K10408//dynein heavy chain, axonemal;K10408//dynein heavy chain, axonemal
HaLaN_12628	41.12	41.79	41.59	9.36	8.04	11.81	1.66487	8.02683e-31	2.45044e-32	GO:0048856//anatomical structure development;GO:0098840//protein transport along microtubule;GO:0007017//microtubule-based process;GO:0071840//cellular component organization or biogenesis;GO:0033036//macromolecule localization;GO:0006928//movement of cell or subcellular component;GO:0034613//cellular protein localization;GO:0071705//nitrogen compound transport;GO:0051234//establishment of locali…	K19676//intraflagellar transport protein 172;K19676//intraflagellar transport protein 172;K19676//intraflagellar transport protein 172;K19676//intraflagellar transport protein 172
HaLaN_22404	23.46	27.2	23.2	9.91	2.1	5.55	1.66832	4.11628e-05	6.64455e-06	GO:0001578//microtubule bundle formation;GO:0070925//organelle assembly;GO:0044782//cilium organization;GO:0043933//protein-containing complex organization;GO:0120036//plasma membrane bounded cell projection organization;GO:0035082//axoneme assembly;GO:0070286//axonemal dynein complex assembly;GO:0000226//microtubule cytoskeleton organization;GO:0071840//cellular component organization or biogene…	K19754//dynein regulatry complex protein 1
HaLaN_19342	173.25	172.48	161.56	55.2	18.14	45.54	1.67375	0.000728069	0.000145687	GO:0061640//cytoskeleton-dependent cytokinesis;GO:0007049//cell cycle;GO:0007017//microtubule-based process;GO:0060285//cilium-dependent cell motility;GO:0000226//microtubule cytoskeleton organization;GO:1903047//mitotic cell cycle process;GO:0009987//cellular process;GO:0000910//cytokinesis;GO:0007052//mitotic spindle organization;GO:0071840//cellular component organization or biogenesis;GO:1902…	K23029//EF-hand domain-containing protein 1
HaLaN_00477	24.16	22.88	22.68	6.94	3.87	5.8	1.7102	3.67549e-10	3.2586e-11	GO:0009987//cellular process;GO:0007018//microtubule-based movement;GO:0006928//movement of cell or subcellular component;GO:0007017//microtubule-based process;GO:0005622//intracellular anatomical structure;GO:0097014//ciliary plasm;GO:0043229//intracellular organelle;GO:0005930//axoneme;GO:0043226//organelle;GO:0031514//motile cilium;GO:0030286//dynein complex;GO:0032838//plasma membrane bounded…	K10408//dynein heavy chain, axonemal
HaLaN_18348	4.18	2.98	3.78	0.99	0.54	0.46	2.07012	4.2405e-05	6.85441e-06	GO:0007018//microtubule-based movement;GO:0006928//movement of cell or subcellular component;GO:0009987//cellular process;GO:0007017//microtubule-based process;GO:0016020//membrane;GO:0110165//cellular anatomical entity;GO:0031224//intrinsic component of membrane;GO:0016021//integral component of membrane;GO:0043169//cation binding;GO:0017076//purine nucleotide binding;GO:0032559//adenyl ribonucl…	K14439//SWI/SNF-related matrix-associated actin-dependent regulator of chromatin subfamily A containing DEAD/H box 1 [EC:3.6.4.12]
HaLaN_23381	6.77	6.57	4.97	1.41	0.85	1.99	1.75443	4.34354e-08	4.81461e-09	GO:0022607//cellular component assembly;GO:0006996//organelle organization;GO:0042886//amide transport;GO:0007018//microtubule-based movement;GO:0006928//movement of cell or subcellular component;GO:0009987//cellular process;GO:0030705//cytoskeleton-dependent intracellular transport;GO:0120031//plasma membrane bounded cell projection assembly;GO:0071840//cellular component organization or biogene…	K10394//kinesin family member 3A;K20196//kinesin family member 3B
HaLaN_30973	9.47	6.26	7.13	0.65	1.63	2.71	1.75505	0.00251233	0.000561704	GO:0009987//cellular process;GO:0065003//protein-containing complex assembly;GO:0060294//cilium movement involved in cell motility;GO:0051179//localization;GO:0120036//plasma membrane bounded cell projection organization;GO:0048870//cell motility;GO:0051674//localization of cell;GO:0007010//cytoskeleton organization;GO:0044782//cilium organization;GO:0006996//organelle organization;GO:0006928//mo…	K10408//dynein heavy chain, axonemal
HaLaN_12629	16.83	16.11	18.72	4.39	2.51	4.34	1.84371	2.36201e-16	1.32693e-17	GO:0098840//protein transport along microtubule;GO:0048856//anatomical structure development;GO:0051641//cellular localization;GO:0009987//cellular process;GO:0015833//peptide transport;GO:0008104//protein localization;GO:0051234//establishment of localization;GO:0120036//plasma membrane bounded cell projection organization;GO:0046907//intracellular transport;GO:0007275//multicellular organism de…	K19676//intraflagellar transport protein 172;K19676//intraflagellar transport protein 172
HaLaN_11750	4.04	4.19	3.46	0.87	0.74	0.93	1.84511	2.38214e-15	1.43196e-16	GO:0006928//movement of cell or subcellular component;GO:0007017//microtubule-based process;GO:0009987//cellular process;GO:0007018//microtubule-based movement;GO:0005622//intracellular anatomical structure;GO:0030286//dynein complex;GO:0043229//intracellular organelle;GO:0043226//organelle;GO:0097014//ciliary plasm;GO:0005929//cilium;GO:0099568//cytoplasmic region;GO:0015630//microtubule cytoske…	K10408//dynein heavy chain, axonemal
HaLaN_20891	5.35	7.11	5.44	1.21	1.07	0.8	2.10765	4.33515e-06	6.12194e-07	GO:0006928//movement of cell or subcellular component;GO:0009987//cellular process;GO:0007018//microtubule-based movement;GO:0007017//microtubule-based process;GO:0005622//intracellular anatomical structure;GO:0005875//microtubule associated complex;GO:0043226//organelle;GO:0043228//non-membrane-bounded organelle;GO:0030286//dynein complex;GO:0005856//cytoskeleton;GO:0032991//protein-containing c…	K10414//dynein heavy chain 2, cytosolic+ko04145//Phagosome;K10408//dynein heavy chain, axonemal
HaLaN_14857	8.73	8.98	8.74	1.69	1.75	2.29	1.85107	5.51529e-10	4.9765e-11	GO:0043933//protein-containing complex organization;GO:0060294//cilium movement involved in cell motility;GO:0003341//cilium movement;GO:0007018//microtubule-based movement;GO:0044782//cilium organization;GO:0120036//plasma membrane bounded cell projection organization;GO:0036159//inner dynein arm assembly;GO:0065003//protein-containing complex assembly;GO:0007017//microtubule-based process;GO:00…	K10408//dynein heavy chain, axonemal
HaLaN_00472	2.87	2.84	2.25	0.34	0.61	0.8	1.85201	3.4692e-08	3.79522e-09	GO:0006996//organelle organization;GO:0048870//cell motility;GO:0051674//localization of cell;GO:0036159//inner dynein arm assembly;GO:0044085//cellular component biogenesis;GO:0030030//cell projection organization;GO:0120036//plasma membrane bounded cell projection organization;GO:0016043//cellular component organization;GO:0007017//microtubule-based process;GO:0030031//cell projection assembly;…	K10408//dynein heavy chain, axonemal
HaLaN_18820	23.99	26.7	19.51	6.28	2.71	5.77	1.8532	6.90231e-07	8.7566e-08	GO:0022607//cellular component assembly;GO:0070925//organelle assembly;GO:0007018//microtubule-based movement;GO:0006928//movement of cell or subcellular component;GO:0071840//cellular component organization or biogenesis;GO:0060271//cilium assembly;GO:0060285//cilium-dependent cell motility;GO:0070286//axonemal dynein complex assembly;GO:0048870//cell motility;GO:0003341//cilium movement;GO:0040…
PB.2715	12.39	10.37	9.01	2.81	1.38	2.65	1.86635	4.16812e-06	5.869e-07	GO:0009987//cellular process;GO:0003341//cilium movement;GO:0006928//movement of cell or subcellular component;GO:0007018//microtubule-based movement;GO:0007017//microtubule-based process;GO:0099568//cytoplasmic region;GO:0032838//plasma membrane bounded cell projection cytoplasm;GO:0042995//cell projection;GO:0005930//axoneme;GO:0097014//ciliary plasm;GO:0043229//intracellular organelle;GO:00059…	K18598//echinoderm microtubule-associated protein-like 6
PB.8249	170.46	155.7	134.91	43.68	24.2	30.37	1.87277	4.70537e-19	2.24207e-20	GO:0051179//localization;GO:0060294//cilium movement involved in cell motility;GO:0060285//cilium-dependent cell motility;GO:0003341//cilium movement;GO:0040011//locomotion;GO:0001539//cilium or flagellum-dependent cell motility;GO:0048870//cell motility;GO:0007017//microtubule-based process;GO:0006928//movement of cell or subcellular component;GO:0051674//localization of cell;GO:0007018//microtu…	K10419//dynein light chain roadblock-type
HaLaN_16442	3.02	3.76	2.84	0.16	0.19	1.14	2.30143	0.000932038	0.000190813	GO:0007017//microtubule-based process;GO:0006928//movement of cell or subcellular component;GO:0009987//cellular process;GO:0007018//microtubule-based movement;GO:0110165//cellular anatomical entity;GO:1902494//catalytic complex;GO:0032991//protein-containing complex;GO:0043232//intracellular non-membrane-bounded organelle;GO:0005856//cytoskeleton;GO:0043229//intracellular organelle;GO:0005622//i…	K10408//dynein heavy chain, axonemal
HaLaN_31717	3.49	3.79	2.93	0.48	0.76	0.2	2.31611	0.00278167	0.000629101	GO:0007017//microtubule-based process;GO:0007018//microtubule-based movement;GO:0006928//movement of cell or subcellular component;GO:0009987//cellular process;GO:0030286//dynein complex;GO:0110165//cellular anatomical entity;GO:0043226//organelle;GO:0043228//non-membrane-bounded organelle;GO:1902494//catalytic complex;GO:0032991//protein-containing complex;GO:0005622//intracellular anatomical st…	K10408//dynein heavy chain, axonemal
HaLaN_12627	12.18	12.72	10.39	2.76	1.89	2.84	1.8783	3.99299e-14	2.58877e-15	GO:0031503//protein-containing complex localization;GO:0048856//anatomical structure development;GO:0046907//intracellular transport;GO:0032501//multicellular organismal process;GO:0045184//establishment of protein localization;GO:0008104//protein localization;GO:0120036//plasma membrane bounded cell projection organization;GO:0071705//nitrogen compound transport;GO:0006810//transport;GO:0051649/…	K19676//intraflagellar transport protein 172
HaLaN_12980	12.16	12.46	14.81	1.97	1.82	4.55	1.88611	1.29333e-05	1.94729e-06	GO:0034613//cellular protein localization;GO:0099111//microtubule-based transport;GO:0051179//localization;GO:0071705//nitrogen compound transport;GO:0051641//cellular localization;GO:0070727//cellular macromolecule localization;GO:0046907//intracellular transport;GO:0010970//transport along microtubule;GO:0071702//organic substance transport;GO:0015031//protein transport;GO:0007017//microtubule-…	K19683//tetratricopeptide repeat protein 30
HaLaN_03983	7.58	7.27	6.95	0.76	0.9	1.38	2.44564	1.34942e-10	1.15771e-11	GO:0007017//microtubule-based process;GO:0006928//movement of cell or subcellular component;GO:0007018//microtubule-based movement;GO:0009987//cellular process;GO:0005622//intracellular anatomical structure;GO:0005856//cytoskeleton;GO:0005874//microtubule;GO:0099081//supramolecular polymer;GO:0043226//organelle;GO:0031224//intrinsic component of membrane;GO:0110165//cellular anatomical entity;GO:…	K10396//kinesin family member 5+ko04144//Endocytosis
HaLaN_00476	12.03	9.57	12.81	2.13	2.02	3.17	1.8871	1.18878e-13	7.97286e-15	GO:0007017//microtubule-based process;GO:0006928//movement of cell or subcellular component;GO:0009987//cellular process;GO:0007018//microtubule-based movement;GO:0110165//cellular anatomical entity;GO:0043226//organelle;GO:1902494//catalytic complex;GO:0120025//plasma membrane bounded cell projection;GO:0005622//intracellular anatomical structure;GO:0015630//microtubule cytoskeleton;GO:0005929//…	K10408//dynein heavy chain, axonemal
HaLaN_06868	27.73	27.82	25.02	5.97	2.91	7.64	1.9075	8.26211e-14	5.48398e-15	GO:0006928//movement of cell or subcellular component;GO:0016043//cellular component organization;GO:0007017//microtubule-based process;GO:0030030//cell projection organization;GO:0071840//cellular component organization or biogenesis;GO:0007018//microtubule-based movement;GO:0009987//cellular process;GO:0005929//cilium;GO:1902494//catalytic complex;GO:0099081//supramolecular polymer;GO:0099513//…	K10408//dynein heavy chain, axonemal;K10408//dynein heavy chain, axonemal
HaLaN_00474	9.06	6.81	8.45	1.71	1.35	1.79	1.94529	3.36151e-10	2.97494e-11	GO:0006928//movement of cell or subcellular component;GO:0051674//localization of cell;GO:0071840//cellular component organization or biogenesis;GO:0060271//cilium assembly;GO:0001539//cilium or flagellum-dependent cell motility;GO:0007010//cytoskeleton organization;GO:0009987//cellular process;GO:0000226//microtubule cytoskeleton organization;GO:0070286//axonemal dynein complex assembly;GO:00070…	K10408//dynein heavy chain, axonemal
HaLaN_00485	18.1	17.2	13.47	4.97	2.23	2.51	1.9724	1.50744e-08	1.57747e-09	GO:0060285//cilium-dependent cell motility;GO:0007010//cytoskeleton organization;GO:0007018//microtubule-based movement;GO:0030030//cell projection organization;GO:0000226//microtubule cytoskeleton organization;GO:0003341//cilium movement;GO:0009987//cellular process;GO:0070286//axonemal dynein complex assembly;GO:0120036//plasma membrane bounded cell projection organization;GO:0016043//cellular …	K10410//dynein light intermediate chain, axonemal
HaLaN_04977	554.75	546.92	540.22	140.66	73.43	93.76	2.01609	7.03415e-24	2.71634e-25	GO:0043254//regulation of protein-containing complex assembly;GO:0031334//positive regulation of protein-containing complex assembly;GO:0009987//cellular process;GO:0065003//protein-containing complex assembly;GO:0043933//protein-containing complex organization;GO:0032271//regulation of protein polymerization;GO:0016043//cellular component organization;GO:0006996//organelle organization;GO:004408…
HaLaN_14853	1.39	2.86	1.63	0.34	0.37	0.29	2.01646	0.0615054	0.0210835	GO:0007017//microtubule-based process;GO:0009987//cellular process;GO:0007018//microtubule-based movement;GO:0006928//movement of cell or subcellular component;GO:0043226//organelle;GO:0005622//intracellular anatomical structure;GO:0043232//intracellular non-membrane-bounded organelle;GO:0042995//cell projection;GO:0005929//cilium;GO:0031514//motile cilium;GO:0005856//cytoskeleton;GO:0005875//mic…	K10408//dynein heavy chain, axonemal
HaLaN_03329	11.59	10.04	11.9	1.28	2.15	3.09	2.0184	3.36717e-14	2.17032e-15	GO:0030705//cytoskeleton-dependent intracellular transport;GO:0070727//cellular macromolecule localization;GO:0007017//microtubule-based process;GO:0051649//establishment of localization in cell;GO:0099118//microtubule-based protein transport;GO:0006928//movement of cell or subcellular component;GO:0016043//cellular component organization;GO:0006886//intracellular protein transport;GO:0042073//in…	K19676//intraflagellar transport protein 172
HaLaN_07465	3.62	5.38	4.81	1.08	0.67	0.65	2.02631	0.000868821	0.000176285	GO:0007018//microtubule-based movement;GO:0071840//cellular component organization or biogenesis;GO:0022607//cellular component assembly;GO:0051641//cellular localization;GO:0007275//multicellular organism development;GO:0044458//motile cilium assembly;GO:0051234//establishment of localization;GO:0006928//movement of cell or subcellular component;GO:0007017//microtubule-based process;GO:0009987//…	K10414//dynein heavy chain 2, cytosolic+ko04145//Phagosome
HaLaN_18821	29.33	29.61	20.98	5.74	1.48	7.14	2.05818	1.14513e-06	1.49925e-07	GO:0060271//cilium assembly;GO:0006928//movement of cell or subcellular component;GO:0071840//cellular component organization or biogenesis;GO:0022607//cellular component assembly;GO:0016043//cellular component organization;GO:0007010//cytoskeleton organization;GO:0043933//protein-containing complex organization;GO:0040011//locomotion;GO:0003341//cilium movement;GO:0051674//localization of cell;G…	K11143//dynein intermediate chain 2, axonemal
HaLaN_30974	7.03	6.39	6.58	0.93	1.29	1.56	2.07634	9.03885e-05	1.53416e-05	GO:0006928//movement of cell or subcellular component;GO:0007018//microtubule-based movement;GO:0009987//cellular process;GO:0007017//microtubule-based process;GO:1902494//catalytic complex;GO:0043232//intracellular non-membrane-bounded organelle;GO:0005622//intracellular anatomical structure;GO:0032991//protein-containing complex;GO:0005875//microtubule associated complex;GO:0043226//organelle;G…	K10408//dynein heavy chain, axonemal
HaLaN_14856	6.08	5.91	4.97	1.52	0.58	0.66	2.16607	2.0141e-06	2.71746e-07	GO:0060294//cilium movement involved in cell motility;GO:0044782//cilium organization;GO:0030031//cell projection assembly;GO:0016043//cellular component organization;GO:0120036//plasma membrane bounded cell projection organization;GO:0022607//cellular component assembly;GO:0060271//cilium assembly;GO:0001539//cilium or flagellum-dependent cell motility;GO:0051674//localization of cell;GO:0044085…	K10408//dynein heavy chain, axonemal
PB.4703	5.16	5.3	3.37	0.73	0.39	0.57	2.42372	0.000434154	8.33494e-05	GO:0007017//microtubule-based process;GO:0006928//movement of cell or subcellular component;GO:0009987//cellular process;GO:0016043//cellular component organization;GO:0030030//cell projection organization;GO:0007018//microtubule-based movement;GO:0071840//cellular component organization or biogenesis;GO:0097014//ciliary plasm;GO:0005874//microtubule;GO:0043232//intracellular non-membrane-bounded…	K10408//dynein heavy chain, axonemal;K20285//Rab9 effector protein with kelch motifs
HaLaN_14855	4.85	4.14	3	0.35	0.56	0.18	2.7064	0.000351868	6.6522e-05	GO:0070925//organelle assembly;GO:0051674//localization of cell;GO:0036159//inner dynein arm assembly;GO:0003341//cilium movement;GO:0007017//microtubule-based process;GO:0044782//cilium organization;GO:0022607//cellular component assembly;GO:0007010//cytoskeleton organization;GO:0044085//cellular component biogenesis;GO:0048870//cell motility;GO:0006996//organelle organization;GO:0060294//cilium…	K10408//dynein heavy chain, axonemal
